# Supplementary material for: Ultrasonic Vocalizations of Male Mice Differ among Species and Females Show Assortative Preferences for Male Calls
Source: PLoS One. 2015 Aug 26;10(8):e0134123. doi: 10.1371/journal.pone.0134123 (PMC4550448; doi:10.1371/journal.pone.0134123)
Supplement: S1 Dataset — (XLSX) [file pone.0134123.s001.xlsx]

## Sheet: Data_publication
		M.m.m.1					other populations
		Middle	Speaker	Fence	F+SP	F+SP+M	Middle	Speaker	Fence	F+SP	F+SP+M
M.m.m.1	M.m.d.	27.471	28.961	35.583	64.544	92.015	39.317	16.532	41.838	58.37	97.687
M.m.m.1	M.m.d.	12.755	7.122	20.155	27.277	40.032	5.194	13.863	34.344	48.207	53.401
M.m.m.1	M.m.d.	18.59	26.4	21.032	47.432	66.022	23.256	38.634	55.106	93.74	116.996
M.m.m.1	M.m.d.	4.83	2.499	10.221	12.72	17.55	9.24	24.021	224.672	248.693	257.933
M.m.m.1	M.m.d.	0	10.125	10.552	20.677	20.677	0	242.643	8.819	251.462	251.462
M.m.m.1	M.m.d.	0	0	0	0	0	0	7.329	17.166	24.495	24.495
M.m.m.1	M.m.d.	4.148	0	0	0	4.148	0	0.989	6.785	7.774	7.774
M.m.m.1	M.m.d.	11.643	5.633	4.981	10.614	22.257	38.102	76.566	24.62	101.186	139.288
M.m.m.1	M.m.d.	15.509	5.925	35.552	41.477	56.986	16.582	33.167	41.421	74.588	91.17
M.m.m.1	M.m.d.	12.351	164.025	27.919	191.944	204.295	0	17.779	5.81	23.589	23.589
M.m.m.1	M.m.d.	0	0	0	0	0	32.207	2.474	0	2.474	34.681
M.m.m.1	M.m.d.	11.776	36.362	18.867	55.229	67.005	9.541	21.442	12.134	33.576	43.117
M.m.m.1	M.m.d.	13.494	25.893	24.669	50.562	64.056	9.585	6.519	9.269	15.788	25.373
M.m.m.1	M.m.d.	43.066	87.571	24.56	112.131	155.197	15.558	45.806	8.995	54.801	70.359
M.m.m.1	M.m.d.	16.13	5.414	41.244	46.658	62.788	26.773	68.372	51.332	119.704	146.477
M.m.m.1	M.m.d.	2.592	19.396	36.02	55.416	58.008	15.869	16.088	16.147	32.235	48.104
M.m.m.1	M.m.d.	3.009	40.621	48.859	89.48	92.489	19.181	14.05	67.747	81.797	100.978
M.m.m.1	M.m.d.	3.563	15.45	26.516	41.966	45.529	0	0	0	0	0
M.m.m.1	M.m.d.	14.597	37.032	38.524	75.556	90.153	4.472	16.849	32.634	49.483	53.955
M.m.m.1	M.m.d.	6.102	12.177	13.236	25.413	31.515	30.561	5.204	5.333	10.537	41.098
M.m.m.1	Hybrids	4.853	3.55	4.005	7.555	12.408	0	0	0	0	0
M.m.m.1	Hybrids	4.405	1.665	4.537	6.202	10.607	16.41	12.158	11.691	23.849	40.259
M.m.m.1	Hybrids	0	90.664	9.445	100.109	100.109	12.176	43.431	29.074	72.505	84.681
M.m.m.1	Hybrids	14.077	35.674	47.169	82.843	96.92	15.891	3.103	0	3.103	18.994
M.m.m.1	Hybrids	24.355	5.694	40.689	46.383	70.738	19.065	101.401	37.58	138.981	158.046
M.m.m.1	Hybrids	9.097	32.356	46.861	79.217	88.314	0	9.6	9.568	19.168	19.168
M.m.m.1	Hybrids	10.459	11.519	22.43	33.949	44.408	0	0	0	0	0
M.m.m.1	Hybrids	6.85	10.535	53.211	63.746	70.596	10.735	14.731	72.55	87.281	98.016
M.m.m.1	Hybrids	28.535	8.356	24.731	33.087	61.622	4.146	12.786	37.227	50.013	54.159
M.m.m.1	Hybrids	5.666	34.944	58.737	93.681	99.347	13.956	49.271	45.069	94.34	108.296
M.m.m.1	Hybrids	7.811	76.148	30.793	106.941	114.752	6.148	86.862	56.628	143.49	149.638
M.m.m.1	Hybrids	0	17.403	14.675	32.078	32.078	82.068	4.042	63.045	67.087	149.155
M.m.m.1	Hybrids	7.108	17.184	47.067	64.251	71.359	6.701	85.527	48.258	133.785	140.486
M.m.m.1	Hybrids	7.136	9.278	26.562	35.84	42.976	10.68	8.109	47.275	55.384	66.064
M.m.m.1	Hybrids	8.966	6.703	12.095	18.798	27.764	5.619	13.16	22.709	35.869	41.488
M.m.m.1	Hybrids	9.334	1.232	8.681	9.913	19.247	7.183	4.462	5.099	9.561	16.744
M.m.m.1	Hybrids	1.628	7.099	12.257	19.356	20.984	0	256.779	6.274	263.053	263.053
M.m.m.1	Hybrids	20.104	38.922	66.018	104.94	125.044	8.583	17.028	25.992	2.991	51.603
M.m.m.1	Hybrids	11.429	32.907	36.909	69.816	81.245	12.631	116.749	24.509	141.258	153.889
M.m.m.1	Hybrids	10.516	16.94	45.113	62.053	72.569	3.744	5.958	56.352	62.31	66.054
M.m.m.1	M.m.m.2	0.12	0	0	0	0.12	0	279.105	19.263	298.368	298.368
M.m.m.1	M.m.m.2	10.299	3.358	17.51	20.868	31.167	12.104	21.488	14.595	36.083	48.187
M.m.m.1	M.m.m.2	3.459	80.04	17.085	97.125	100.584	6.924	19.027	47.255	66.282	73.206
M.m.m.1	M.m.m.2	6.924	30.605	58.719	89.324	96.248	3.459	80.04	17.085	97.125	100.584
M.m.m.1	M.m.m.2	5.308	25.028	48.978	74.006	79.314	4.604	25.938	31.773	57.711	62.315
M.m.m.1	M.m.m.2	32.14	30.503	34.506	65.009	97.149	21.672	23.033	31.084	54.117	75.789
M.m.m.1	M.m.m.2	25.562	32.182	20.436	52.618	78.18	49.544	14.636	14.707	29.343	78.887
M.m.m.1	M.m.m.2	20.168	24.82	51.785	76.605	96.773	1.637	17.115	6.296	23.411	25.048
M.m.m.1	M.m.m.2	7.775	18.479	68.605	87.084	94.859	11.055	9.913	28.29	38.203	49.258
M.m.m.1	M.m.m.2	5.972	55.439	16.422	71.861	77.833	4.842	83.726	20.502	104.228	109.07
M.m.m.1	M.m.m.2	2.273	3.038	19.98	23.018	25.291	18.004	26.554	34.145	60.699	78.703
M.m.m.1	M.m.m.2	0	0	0	0	0	10.49	1.904	0	1.904	12.394
M.m.m.1	M.m.m.2	10.596	18.965	81.484	100.449	111.045	27.522	74.85	34.084	108.934	136.456
M.m.m.1	M.m.m.2	4.001	9.267	41.374	50.641	54.642	2.549	1.198	9.427	10.625	13.174
M.m.m.1	M.m.m.2	33.445	61.068	34.398	95.466	128.911	1.912	6.657	21.849	28.506	30.418
M.m.m.1	M.m.m.2	3.593	59.437	174.685	234.122	237.715	2.476	8.158	22.358	30.516	32.992
M.m.m.1	M.m.m.2	5.995	3.804	25.978	29.782	35.777	13.979	14.954	29.518	44.472	58.451
M.m.m.1	M.m.m.2	0	0	0	0	0	0	0	0	0	0
M.m.m.1	M.m.m.2	4.613	2.823	0	2.823	7.436	21.907	22.268	25.741	48.009	69.916
M.m.m.1	M.m.m.2	16.067	16.252	37.035	53.287	69.354	4.622	12.821	39.092	51.913	56.535
M.m.m.1	M.s.	1.778	32.197	31.377	63.574	65.352	0.935	9.019	23.703	32.722	33.657
M.m.m.1	M.s.	6.563	1.092	3.127	4.219	10.782	3.133	3.698	4.698	8.396	11.529
M.m.m.1	M.s.	108.256	40.983	30.53	71.513	179.769	1.879	4.243	7.53	11.773	13.652
M.m.m.1	M.s.	4.387	54.507	28.431	82.938	87.325	17.141	18.311	7.392	25.703	42.844
M.m.m.1	M.s.	15.098	13.779	44.653	0.858	73.53	38.544	19.466	32.414	51.88	90.424
M.m.m.1	M.s.	0	36.058	39.852	75.91	75.91	0	12.66	20.488	33.148	33.148
M.m.m.1	M.s.	3.293	201.435	8	209.435	212.728	4.599	15.798	2.817	18.615	23.214
M.m.m.1	M.s.	21.254	55.317	55.083	110.4	131.654	13.708	9.829	17.451	27.28	40.988
M.m.m.1	M.s.	17.578	47.623	59.561	107.184	124.762	12.246	20.089	26.552	46.641	58.887
M.m.m.1	M.s.	7.409	7.425	41.281	48.706	56.115	8.964	17.828	90.62	108.448	117.412
M.m.m.1	M.s.	0	0	0	0	0	0	11.22	0	11.22	11.22
M.m.m.1	M.s.	4.376	7.136	20.298	27.434	31.81	1.804	2.829	0	2.829	4.633
M.m.m.1	M.s.	3.237	9.894	6.027	15.921	19.158	0	5.982	9.185	15.167	15.167
M.m.m.1	M.s.	11.885	23.139	88.295	111.434	123.319	14.476	39.062	61.662	100.724	115.2
M.m.m.1	M.s.	12.441	27.413	51.872	79.285	91.726	18.431	20.565	43.99	64.555	82.986
M.m.m.1	M.s.	47.185	19.745	24.053	43.798	90.983	0.966	3.497	6.172	9.669	10.635
M.m.m.1	M.s.	15.175	15	17.377	32.377	47.552	8.928	10.107	14.918	25.025	33.953
M.m.m.1	M.s.	8.288	9.097	30.263	39.36	47.648	6.404	29.864	24.482	54.346	60.75
M.m.m.1	M.s.	3.184	12.506	58.265	70.771	73.955	6.215	8.23	78.441	86.671	92.886
M.m.m.1	M.s.	22.535	53.026	43.402	96.428	118.963	39.287	15.193	23.449	38.642	77.929
M.m.m.1	M.m.m.3	22.655	30.595	34.397	64.992	87.647	12.388	14.372	22.045	36.417	48.805
M.m.m.1	M.m.m.3	2.723	9.741	42.213	51.954	54.677	6.343	9.436	43.219	52.655	58.998
M.m.m.1	M.m.m.3	20.487	30.033	42.351	72.384	92.871	13.083	65.17	40.267	105.437	118.52
M.m.m.1	M.m.m.3	29.014	14.33	36.937	51.267	80.281	24.936	15.269	40.254	55.523	80.459
M.m.m.1	M.m.m.3	6.959	32.043	28.246	60.289	67.248	12.607	111.485	34.436	145.921	158.528
M.m.m.1	M.m.m.3	17.773	23.277	102.017	125.294	143.067	6.199	0	31.89	31.89	38.089
M.m.m.1	M.m.m.3	17.851	5.682	4.208	9.89	27.741	78.506	21.6	15.638	37.238	115.744
M.m.m.1	M.m.m.3	0	0	0	0	0	5.357	261.119	42.161	303.28	308.637
M.m.m.1	M.m.m.3	8.667	20.485	61.617	82.102	90.769	5.5	40.635	45.835	86.47	91.97
M.m.m.1	M.m.m.3	9.453	17.212	4.668	21.88	31.333	11.521	258.511	0	258.511	270.032
M.m.m.1	M.m.m.3	17.135	206.104	24.123	230.227	247.362	9.228	7.815	20.881	28.696	37.924
M.m.m.1	M.m.m.3	5.269	12.998	24.836	37.834	43.103	0	61.047	46.413	107.46	107.46
M.m.m.1	M.m.m.3	9.815	133.181	9.908	143.089	152.904	4.753	39.571	6.342	45.913	50.666
M.m.m.1	M.m.m.3	96.543	59.08	64.821	123.901	220.444	9.892	18.367	21.931	40.298	50.19
M.m.m.1	M.m.m.3	11.326	6.449	0	6.449	17.775	0	0	0	0	0
M.m.m.1	M.m.m.3	14.392	24.318	15.493	39.811	54.203	26.788	17.274	26.477	43.751	70.539
M.m.m.1	M.m.m.3	27.889	84.467	35.3	119.767	147.656	40.509	20.165	34.327	54.492	95.001
M.m.m.1	M.m.m.3	0	2.131	13.191	15.322	15.322	9.869	7.465	18.991	1.068	36.325
M.m.m.1	M.m.m.3	17.415	27.503	27.091	54.594	72.009	11.274	18.902	23.466	42.368	53.642
M.m.m.1	M.m.m.3	26.315	7.837	14.865	22.702	49.017	10.429	11.152	10.081	21.233	31.662
