# Supplementary material for: Ultrasonic Vocalizations of Male Mice Differ among Species and Females Show Assortative Preferences for Male Calls
Source: PLoS One. 2015 Aug 26;10(8):e0134123. doi: 10.1371/journal.pone.0134123 (PMC4550448; doi:10.1371/journal.pone.0134123)
Supplement: S2 Dataset — (12 outliers removed). (XLSX) [file pone.0134123.s002.xlsx]

## Sheet: Data without 12 outliers
Observation	OriginTAXON	CodeSP	CodeSubSP	CodePOP	pchcode	colcode	Population1	Population	Individual	Latencys	ofsyllables	CallType	meanduration	peakfrequstart	peakamplstart	minfreqstart	maxfrequstart	bandwstart	entropystart	peakfrequend	peakamplend	minfreqend	maxfrequend	bandwend	entropyend	peakfrequcentre	peakamplcentre	minfreqcenter	maxfreqcenter	bandwcentre	entropycentre	peakfrequmax	peakamplmax	minfreqmax	maxfrequmax	bandwmax	entropymax	FAC1_1	FAC2_1	FAC1_2	FAC1_3	FAC1_4
1	mmd	1	1	1	4	"gold"	Domesticus	Domesticus	MCB4.10			Complex 2	0.023	107850	-33.215	106150	110800	4600	0.23	68300	-28.21	66100	70500	4350	0.21	94200	-30.495	82700	97600	14800	0.271	82700	-16.6	81500	85650	4100	0.208	-0.972887	4.42178	0.135129	0.916062	1.83571
2	mmd	1	1	1	4	"gold"	Domesticus	Domesticus	MCB4.9			Complex 2	0.028	82518.2	-30.471	80845.5	84727.3	3863.64	0.192	74118.2	-30.972	71990.9	76927.3	4881.82	0.207	81981.8	-28.869	79945.5	85000	5009.09	0.196	76818.2	-18.145	75245.5	82072.7	6800	0.182	0.21474	1.2317	0.112511	2.08215	-0.473897
3	mmd	1	1	1	4	"gold"	Domesticus	Domesticus	MCB4.7			Complex 2	0.039	75771.4	-27.596	74114.3	82342.9	8171.43	0.216	80671.4	-27.17	78500	84157.1	5600	0.23	91614.3	-23.286	89800	97757.1	7914.29	0.232	87342.9	-11.453	85685.7	89871.4	4142.86	0.197	1.81459	0.19016	0.92593	2.56536	1.06124
4	mmd	1	1	1	4	"gold"	Domesticus	Domesticus	MC12			Complex 2	0.05	86833.3	-26.746	85320	89310	3940	0.185	74320	-24.406	72930	77106.7	4116.67	0.188	74346.7	-24.558	69583.3	82196.7	12563.3	0.202	76096.7	-8.871	74380	78586.7	4166.67	0.193	-0.360637	1.79575	1.18833	0.427606	-0.473301
5	mmd	1	1	1	4	"gold"	Domesticus	Domesticus	MCB4.9			Complex 3	0.034	87600	-38.04	86150	90250	4100	0.207	86150	-37.69	83950	88550	4550	0.229	66350	-29.72	64650	68550	3900	0.193	69300	-20.08	67850	71750	3900	0.181	-0.321895	1.47311	-0.70972	-0.087291	-0.0519861
6	mmd	1	1	1	4	"gold"	Domesticus	Domesticus	MCB4.7			Complex 3	0.039	66800	-32.67	63400	67800	4300	0.201	63400	-32.61	62900	65900	2900	0.165	89300	-21.49	87400	91700	4300	0.193	90800	-15.84	88800	92700	3900	0.182	1.34835	-0.410337	0.251727	-0.683296	-0.979353
7	mmd	1	1	1	4	"gold"	Domesticus	Domesticus	MC12			Complex 3	0.057	89133.3	-18.463	88000	92233.3	4166.67	0.184	56600	-20.23	55633.3	58200	2566.67	0.149	72200	-7.723	70933.3	74666.7	3733.33	0.185	67466.7	-5.97	66066.7	70133.3	4033.33	0.191	-2.16851	2.96206	2.44238	-0.827789	-1.33226
8	mmd	1	1	1	4	"gold"	Domesticus	Domesticus	MCB4.10			Constant Modulated	0.016	71700	-40.44	68800	72700	3900	0.189	69800	-37.19	67800	72200	4300	0.214	68800	-26.59	66800	72200	5300	0.213	69300	-25.73	67300	72200	4800	0.211	-0.348627	0.192326	-0.982641	0.450363	0.523456
9	mmd	1	1	1	4	"gold"	Domesticus	Domesticus	MCB4.9			Constant Modulated	0.022	67736.4	-35.968	66545.5	70254.5	3700	0.182	68836.4	-33.729	67036.4	71209.1	4127.27	0.196	68672.7	-27.405	67109.1	71018.2	3881.82	0.187	68481.8	-20.774	66981.8	70936.4	3927.27	0.183	-0.298522	-0.101699	-0.37839	-0.423804	-0.870325
10	mmd	1	1	1	4	"gold"	Domesticus	Domesticus	MC12			Constant Modulated	0.027	79840	-30.116	78560	82170	3560	0.183	78620	-30.653	77350	81650	4240	0.198	77970	-23.712	76760	80710	3930	0.188	78400	-15.621	76830	80920	4060	0.19	0.550558	0.735903	0.419077	-0.338593	-0.652083
11	mmd	1	1	1	4	"gold"	Domesticus	Domesticus	MCB4.7			Constant Modulated	0.041	57400	-35.383	56600	60500	3866.67	0.19	60166.7	-35.45	58533.3	64100	5466.67	0.217	59200	-32.56	57900	62600	4666.67	0.208	59500	-21.02	57900	62466.7	4533.33	0.215	-1.05173	-0.8053	-0.597156	0.706051	0.591407
12	mmd	1	1	1	4	"gold"	Domesticus	Domesticus	MCB4.9			Frequ Modulated Downsweep	0.024	72444.4	-36.483	71000	74872.2	3838.89	0.198	65844.4	-35.45	64511.1	68522.2	3983.33	0.195	70188.9	-28.404	68750	72861.1	4088.89	0.19	69994.4	-21.532	68405.6	72500	4055.56	0.184	-0.589822	0.538671	-0.55351	-0.320868	-0.608902
13	mmd	1	1	1	4	"gold"	Domesticus	Domesticus	MCB4.10			Frequ Modulated Downsweep	0.026	89756.2	-28.766	88156.2	92181.2	3993.75	0.203	73493.8	-29.749	72031.2	76687.5	4581.25	0.214	80450	-19.826	78868.8	83387.5	4487.5	0.208	83412.5	-14.096	81525	86218.8	4656.25	0.211	0.0136583	2.06778	0.718413	0.455418	0.62396
14	mmd	1	1	1	4	"gold"	Domesticus	Domesticus	MC12			Frequ Modulated Downsweep	0.027	100735	-35.207	98488.2	103000	4452.94	0.205	86247.1	-33.638	84558.8	88535.3	3911.76	0.187	90523.5	-24.504	88494.1	93582.4	5029.41	0.211	91129.4	-20.107	89405.9	94205.9	4747.06	0.204	0.993499	2.66973	-0.218142	0.466804	0.165661
15	mmd	1	1	1	4	"gold"	Domesticus	Domesticus	MCB4.7			Frequ Modulated Downsweep	0.03	108852	-32.233	107417	110948	3468.97	0.17	95700	-31.907	94331	98317.2	3941.38	0.187	101972	-24.985	100207	104645	4406.9	0.202	102441	-17.943	100500	104824	4279.31	0.197	2.13611	3.0786	0.103719	-0.318934	-0.586055
16	mmd	1	1	1	4	"gold"	Domesticus	Domesticus	MCB4.9	251.618	775	Frequ Modulated Upsweep	0.02	62831.2	-35.707	61770.8	65666.7	3847.92	0.192	71750	-32.753	70352.1	74639.6	4239.58	0.2	69202.1	-27.876	67375	71712.5	4300	0.192	71681.2	-20.181	70081.2	74081.2	3979.17	0.182	0.338728	-0.828195	-0.303567	-0.24676	-0.63236
17	mmd	1	1	1	4	"gold"	Domesticus	Domesticus	MCB4.10	35.388	44	Frequ Modulated Upsweep	0.028	64981	-29.821	63800	67333.3	3490.48	0.189	78890.5	-28.066	77314.3	81304.8	3938.09	0.197	66961.9	-27.964	67147.6	75081	7890.48	0.209	75142.9	-13.149	72790.5	77866.7	5028.57	0.211	0.843995	-0.921253	0.551617	0.453562	0.228461
18	mmd	1	1	1	4	"gold"	Domesticus	Domesticus	MC12	390.538	116	Frequ Modulated Upsweep	0.031	75491.7	-33.194	74200	77704.2	3462.5	0.177	84083.3	-31.854	82595.8	86575	3933.33	0.188	79362.5	-24.876	77408.3	82058.3	4620.83	0.2	80883.3	-18.148	79212.5	83400	4162.5	0.196	1.28768	-0.0331756	0.0516897	-0.393585	-0.537491
19	mmd	1	1	1	4	"gold"	Domesticus	Domesticus	MCB4.7	159.235	88	Frequ Modulated Upsweep	0.035	74055.9	-35.893	72761.8	76358.8	3558.82	0.189	88297.1	-34.192	86585.3	90911.8	4291.18	0.208	80900	-27.781	78741.2	83826.5	5032.35	0.221	83585.3	-19.383	81747.1	86144.1	4338.23	0.202	1.8217	-0.410105	-0.341804	-0.0460029	0.358495
20	mmd	1	1	1	4	"gold"	Domesticus	Domesticus	MC12			U Shaped	0.014	75633.3	-40.087	74633.3	78566.7	3866.67	0.192	79666.7	-35.683	77266.7	82000	4666.67	0.215	78233.3	-26.707	76800	81500	4666.67	0.193	79066.7	-21.867	77433.3	81333.3	3866.67	0.194	0.83216	0.252592	-0.710718	-0.110156	-0.133408
21	mmd	1	1	1	4	"gold"	Domesticus	Domesticus	MCB4.7			U Shaped	0.024	97350	-26.275	95483.3	99883.3	4350	0.201	96233.3	-21.447	94350	99150	4766.67	0.214	88400	-19.265	87366.7	91500	4116.67	0.196	93616.7	-11.535	91500	95900	4366.67	0.197	1.85369	1.84322	1.38505	0.459063	0.0848618
22	mmd	1	1	1	4	"gold"	Domesticus	Domesticus	MCB4.9			U Shaped	0.024	67185.7	-35.869	65742.9	69700	3942.86	0.192	66928.6	-31.717	65328.6	69157.1	3800	0.185	62800	-31.77	57500	74385.7	16842.9	0.204	64657.1	-19.581	62942.9	67271.4	4271.43	0.185	-0.744538	-0.0208929	-0.348023	0.65414	-0.578878
23	mmd	1	1	1	4	"gold"	Domesticus	Domesticus	MCB4.10			U Shaped	0.042	81750	-32.88	80800	83200	2400	0.149	74200	-30.445	73450	76600	3100	0.177	70300	-22.77	68800	72950	4100	0.203	79050	-15.25	77100	81000	3850	0.196	-0.12051	1.17229	0.336641	-1.46741	-0.998743
24	mmd	1	1	1	4	"gold"	Domesticus	Domesticus	MCB4.10			U Shaped Inverted	0.01	86900	-33	83400	88800	5300	0.227	77100	-20.75	75100	78600	3400	0.181	90300	-13.09	88800	92700	3900	0.196	90300	-13.09	88800	92700	3900	0.196	1.1062	1.40881	1.19134	-0.0629674	-0.0562504
25	mmd	1	1	1	4	"gold"	Domesticus	Domesticus	MCB4.9			U Shaped Inverted	0.021	62766.7	-37.177	61766.7	66200	4366.67	0.218	65066.7	-35.077	64100	67466.7	3333.33	0.173	71566.7	-20.303	69766.7	73833.3	4033.33	0.182	71233.3	-17.853	69900	73533.3	3566.67	0.176	-0.0323017	-0.523772	-0.154379	-0.72225	-0.964794
26	mmd	1	1	1	4	"gold"	Domesticus	Domesticus	MC12			U Shaped Inverted	0.033	88333.3	-33.957	86833.3	90733.3	3866.67	0.19	90100	-35.5	89300	93033.3	3666.67	0.184	97133.3	-34.557	95333.3	99566.7	4166.67	0.199	91100	-19.93	88966.7	95033.3	5966.67	0.227	2.19646	1.02046	-0.535375	0.914175	0.277778
27	mmd	1	1	1	4	"gold"	Domesticus	Domesticus	MCB4.7			U Shaped Inverted	0.035	66914.3	-38.074	65328.6	69500	4114.29	0.211	69071.4	-31.997	67600	72785.7	5114.29	0.236	80085.7	-25.043	77857.1	82757.1	4857.14	0.21	74228.6	-19.007	72685.7	76900	4128.57	0.2	0.520378	-0.34658	-0.245175	0.387626	0.802899
28	mmm	1	2	2	16	"red"	Musculus 1	Musculus 1	SPB4.44			Complex 2	0.018	55600	-50.9	55100	57600	2400	0.196	70800	-36.36	68800	72200	3400	0.187	56600	-37.57	55100	60000	4800	0.257	58100	-35.03	56100	61000	4800	0.21	-0.49212	-1.44786	-2.23473	-0.618436	0.912975
30	mmm	1	2	2	16	"red"	Musculus 1	Musculus 1	SPB30.15			Complex 2	0.037	87325	-37.06	85650	89925	4225	0.206	71000	-35.438	67825	72925	5075	0.217	69775	-33.688	68075	71975	3875	0.198	76875	-21.94	75250	79775	4475	0.196	-0.814635	2.04354	-0.757765	0.59811	0.198035
31	mmm	1	2	2	16	"red"	Musculus 1	Musculus 1	SPB9.9			Complex 2	0.039	66445.5	-39.477	61027.3	73172.7	12118.2	0.202	58318.2	-35.522	56854.5	61418.2	4518.18	0.224	53400	-30.085	51518.2	68227.3	16636.4	0.224	57263.6	-21.267	55390.9	63681.8	8263.64	0.212	-1.81978	0.352272	-0.743793	7.31099	1.02246
32	mmm	1	2	2	16	"red"	Musculus 1	Musculus 1	SPB7.3			Complex 2	0.039	87666.7	-31.262	79200	91033.3	11750	0.223	78733.3	-26.045	76533.3	81666.7	5066.67	0.21	56350	-42.04	60000	79150	19100	0.158	73200	-11.032	71650	75633.3	3966.67	0.185	-0.573382	1.56884	0.261964	4.50874	-0.564176
33	mmm	1	2	2	16	"red"	Musculus 1	Musculus 1	SPB12.13			Complex 2	0.046	70000	-31.6	68123.1	77253.8	9069.23	0.216	67007.7	-30.893	64738.5	69623.1	4846.15	0.212	58769.2	-28.125	56961.5	68769.2	11746.2	0.226	65446.2	-16.958	63215.4	68053.8	4815.39	0.216	-1.0738	0.483633	0.138659	3.36298	1.162
34	mmm	1	2	2	16	"red"	Musculus 1	Musculus 1	SPB2.14			Complex 2	0.05	68300	-28.625	66475	80150	13625	0.238	79050	-27.318	77475	81725	4225	0.205	76975	-17.1	75625	79425	3775	0.192	77825	-10.693	76225	86025	9725	0.207	1.05047	-0.28402	1.08684	8.00842	0.6045
35	mmm	1	2	2	16	"red"	Musculus 1	Musculus 1	SPB29.56			Constant Modulated	0.024	60540	-40.551	59433.3	62880	3413.33	0.197	62100	-37.181	61060	64760	3653.33	0.195	61640	-30.225	60133.3	64013.3	3853.33	0.195	62280	-25.956	60720	64540	3773.33	0.189	-0.890642	-0.585206	-1.10621	-0.86242	-0.427069
36	mmm	1	2	2	16	"red"	Musculus 1	Musculus 1	SPB25.5			Constant Modulated	0.029	52325	-40.453	50500	54650	4125	0.221	52450	-39.6	50975	55100	4100	0.222	52700	-33.725	51325	54850	3525	0.206	53150	-26.72	51825	55500	3650	0.202	-1.84345	-1.03253	-1.35895	-0.472212	0.72321
37	mmm	1	2	2	16	"red"	Musculus 1	Musculus 1	SPB6.24			Constant Modulated	0.036	64711.1	-38.351	63677.8	66477.8	2722.22	0.175	64911.1	-34.479	63522.2	67333.3	3755.56	0.195	63433.3	-25.659	62011.1	65977.8	3933.33	0.191	64622.2	-19.396	63266.7	66944.4	3677.78	0.18	-0.750957	-0.257921	-0.416379	-1.17953	-0.980254
38	mmm	1	2	2	16	"red"	Musculus 1	Musculus 1	SPB9.9			Constant Modulated	0.043	59033.3	-36.725	57650	60816.7	3150	0.185	58383.3	-34.28	57166.7	60983.3	3783.33	0.188	58533.3	-30.977	56833.3	60733.3	3866.67	0.197	59383.3	-22.318	58150	62050	3883.33	0.199	-1.29163	-0.590738	-0.622551	-0.841532	-0.412699
39	mmm	1	2	2	16	"red"	Musculus 1	Musculus 1	SPB4.44			Constant Modulated	0.043	54025	-47.505	52325	56725	4350	0.226	54650	-40.998	53900	57800	3825	0.198	55575	-39.34	54050	58075	4000	0.196	55000	-28.158	53275	57200	3900	0.191	-1.58252	-0.955495	-2.01435	-0.284182	0.0470468
40	mmm	1	2	2	16	"red"	Musculus 1	Musculus 1	SPB26.4			Constant Modulated	0.05	54375	-42.181	52800	56837.5	3975	0.224	54525	-40.53	53425	57875	4387.5	0.234	57450	-35.391	55850	59987.5	4100	0.222	56712.5	-26.329	55225	59262.5	4000	0.206	-1.44748	-0.934818	-1.52115	-0.126907	1.2698
41	mmm	1	2	2	16	"red"	Musculus 1	Musculus 1	SPB30.15			Constant Modulated	0.051	59280	-35.829	58160	61760	3580	0.181	61120	-35.296	59570	63860	4250	0.198	59040	-28.113	57460	61270	3780	0.185	60420	-19.793	58830	62540	3690	0.176	-1.09257	-0.650695	-0.421638	-0.597846	-1.04968
42	mmm	1	2	2	16	"red"	Musculus 1	Musculus 1	SPB12.13			Constant Modulated	0.055	56666.7	-34.135	55350	58866.7	3466.67	0.183	59850	-32.043	58783.3	62683.3	3850	0.196	57883.3	-20.977	56116.7	60250	4133.33	0.194	58633.3	-14.568	56983.3	61216.7	4183.33	0.198	-1.13602	-0.909657	0.281997	-0.445564	-0.399432
43	mmm	1	2	2	16	"red"	Musculus 1	Musculus 1	SPB7.3			Constant Modulated	0.075	63293.8	-34.876	61625	65593.8	3900	0.189	66468.8	-30.999	64925	68956.2	4000	0.197	64493.8	-24.38	62943.8	66793.8	3831.25	0.182	64956.2	-15.681	63368.8	67431.2	4043.75	0.18	-0.52133	-0.503399	0.141688	-0.312943	-0.915335
44	mmm	1	2	2	16	"red"	Musculus 1	Musculus 1	SPB2.14			Constant Modulated	0.084	61975	-31.496	59762.5	64762.5	4937.5	0.223	62025	-27.549	60750	65200	4400	0.209	65875	-17.253	64525	68312.5	3762.5	0.193	66537.5	-12.944	65025	68925	3887.5	0.194	-0.581616	-0.498361	0.820031	0.192141	0.18129
45	mmm	1	2	2	16	"red"	Musculus 1	Musculus 1	SPB26.4			Frequ Modulated Downsweep	0.017	73366.7	-37.95	71900	76300	4300	0.237	67500	-39.033	65866.7	70600	4666.67	0.252	69933.3	-32.67	67966.7	73033.3	5000	0.24	69266.7	-25.423	67966.7	71733.3	3733.33	0.204	-0.582289	0.598674	-1.11308	0.00505479	1.91849
46	mmm	1	2	2	16	"red"	Musculus 1	Musculus 1	SPB25.5			Frequ Modulated Downsweep	0.023	73700	-51.73	69300	74700	5300	0.238	58100	-53.31	56600	61500	4800	0.229	59000	-39.9	57100	61500	4300	0.215	58500	-34.22	57100	61000	3900	0.185	-2.05875	0.992911	-3.12963	0.565705	0.783341
47	mmm	1	2	2	16	"red"	Musculus 1	Musculus 1	SPB12.13			Frequ Modulated Downsweep	0.024	75633.3	-31.897	72833.3	79700	6800	0.243	65233.3	-31.247	63400	68133.3	4633.33	0.225	67500	-27.7	65366.7	70266.7	4833.33	0.218	68800	-19.71	67333.3	71400	4033.33	0.206	-0.981366	0.978592	-0.0122708	1.27267	1.32712
48	mmm	1	2	2	16	"red"	Musculus 1	Musculus 1	SPB4.44			Frequ Modulated Downsweep	0.025	65963.6	-42.859	63381.8	68181.8	4736.36	0.229	59927.3	-45.132	58372.7	62545.5	4118.18	0.215	58827.3	-38.314	57300	61472.7	4136.36	0.202	61145.5	-30.357	59263.6	63481.8	4190.91	0.201	-1.47524	0.116584	-2.05753	0.224099	0.643896
49	mmm	1	2	2	16	"red"	Musculus 1	Musculus 1	SPB6.24			Frequ Modulated Downsweep	0.028	81375	-38.003	80175	83450	3250	0.168	76375	-35.76	74400	78450	4000	0.233	76250	-26.528	74625	78825	4125	0.19	74925	-22.875	73550	77450	3900	0.178	0.0510805	1.06868	-0.653143	-0.676023	-0.613119
50	mmm	1	2	2	16	"red"	Musculus 1	Musculus 1	SPB29.56			Frequ Modulated Downsweep	0.029	67100	-41.745	66100	69750	3600	0.193	60750	-35.375	59750	63400	3600	0.235	61950	-32.57	60250	64200	3850	0.202	62200	-25.13	60750	64650	3900	0.192	-1.33393	0.258947	-1.10819	-0.715147	0.24755
51	mmm	1	2	2	16	"red"	Musculus 1	Musculus 1	SPB2.14			Frequ Modulated Downsweep	0.036	70360	-36.48	67720	72300	4560	0.223	65080	-30.464	63440	67720	4240	0.219	64680	-27.632	63140	67900	4760	0.207	66620	-21.784	65100	69300	4180	0.198	-0.869746	0.320466	-0.30041	0.23436	0.63075
52	mmm	1	2	2	16	"red"	Musculus 1	Musculus 1	SPB7.3			Frequ Modulated Downsweep	0.039	80250	-30.665	78850	82500	3650	0.188	72250	-27.16	70500	74650	4100	0.188	66350	-16.32	64900	68800	3900	0.175	68300	-12.23	66850	70750	3900	0.177	-0.845831	1.2099	0.942206	-0.475241	-1.23067
53	mmm	1	2	2	16	"red"	Musculus 1	Musculus 1	SPB30.15			Frequ Modulated Downsweep	0.044	69683.3	-36.2	67566.7	71800	4183.33	0.19	62766.7	-33.127	60833.3	65216.7	4333.33	0.194	62433.3	-28.695	60733.3	64816.7	4033.33	0.196	61900	-20.763	60483.3	64400	3883.33	0.184	-1.33176	0.425282	-0.398436	-0.147271	-0.630572
54	mmm	1	2	2	16	"red"	Musculus 1	Musculus 1	SPB9.9			Frequ Modulated Downsweep	0.079	91700	-40.6	89800	92700	2900	0.211	72200	-26.68	71200	75100	3900	0.187	70300	-24.19	68800	72700	3900	0.185	72200	-19.09	70800	74700	3900	0.179	-1.07455	2.4196	-0.0919439	-0.885393	-0.746431
55	mmm	1	2	2	16	"red"	Musculus 1	Musculus 1	SPB29.56	55.485	1436	Frequ Modulated Upsweep	0.026	53803.8	-37.329	52626.6	56319	3644.3	0.199	62378.5	-32.863	61250.6	65006.3	3711.39	0.199	59784.8	-25.893	58240.5	62212.7	3951.9	0.199	61239.2	-19.952	59773.4	63683.5	3886.08	0.197	-0.627054	-1.36569	-0.320313	-0.651139	-0.0983562
56	mmm	1	2	2	16	"red"	Musculus 1	Musculus 1	SPB4.44	32.106	512	Frequ Modulated Upsweep	0.029	55010.4	-41.136	53426.9	57237.3	3765.67	0.202	65968.7	-39.322	64486.6	68783.6	4247.76	0.22	59807.5	-35.944	58103	62414.9	4258.21	0.208	62935.8	-26.765	61292.5	65371.6	4046.27	0.195	-0.372879	-1.41914	-1.44746	-0.234059	0.321842
57	mmm	1	2	2	16	"red"	Musculus 1	Musculus 1	SPB26.4	199.886	983	Frequ Modulated Upsweep	0.029	48529.5	-37.857	47029.5	51568.2	4482.95	0.232	62265.9	-35.809	60785.2	65331.8	4489.77	0.24	59773.9	-29.372	58026.1	62327.3	4259.09	0.224	60264.8	-22.456	58670.5	62783	4071.59	0.214	-0.397519	-1.96531	-0.71244	0.19801	1.67114
58	mmm	1	2	2	16	"red"	Musculus 1	Musculus 1	SPB25.5	47.587	326	Frequ Modulated Upsweep	0.03	49052.9	-34.734	47155.3	51672.9	4476.47	0.213	60980	-30.328	59431.8	63616.5	4143.53	0.219	56248.2	-23.936	54632.9	58670.6	4008.24	0.209	58688.2	-16.974	57163.5	61144.7	3952.94	0.209	-0.717609	-1.84217	0.132745	-0.0545291	0.789484
59	mmm	1	2	2	16	"red"	Musculus 1	Musculus 1	SPB9.9	48.357	787	Frequ Modulated Upsweep	0.032	51335.7	-36.173	50220	53902.9	3645.71	0.186	62524.3	-34.478	61095.7	65272.9	4111.43	0.201	59331.4	-27.903	57507.1	61847.1	4292.86	0.207	61134.3	-20.358	59512.9	63648.6	4102.86	0.199	-0.515911	-1.65073	-0.419884	-0.3021	-0.0651858
60	mmm	1	2	2	16	"red"	Musculus 1	Musculus 1	SPB6.24	18.882	328	Frequ Modulated Upsweep	0.033	59882.1	-39.76	58629.5	62014.1	3341.03	0.182	69689.7	-36.001	68320.5	71939.7	3582.05	0.184	64937.2	-31.452	63371.8	67357.7	3956.41	0.188	67639.7	-22.852	66092.3	70101.3	3976.92	0.183	0.0144127	-1.0579	-0.897414	-0.773163	-1.01844
61	mmm	1	2	2	16	"red"	Musculus 1	Musculus 1	SPB12.13	388.579	105	Frequ Modulated Upsweep	0.038	55796.4	-35.018	54136.4	58443.6	4258.18	0.203	65243.6	-32.611	63549.1	68240	4636.36	0.216	59025.5	-25.56	57276.4	61483.6	4176.36	0.202	61443.6	-18.06	59758.2	64030.9	4227.27	0.204	-0.571909	-1.26598	-0.0923005	0.268614	0.394511
62	mmm	1	2	2	16	"red"	Musculus 1	Musculus 1	SPB30.15	78.348	2469	Frequ Modulated Upsweep	0.043	55261.8	-32.962	53685.3	57825	4089.71	0.196	68197.1	-32.505	65813.2	70875	5019.12	0.213	61470.6	-26.362	59832.4	63950	4077.94	0.19	64026.5	-17.578	62476.5	66535.3	4036.76	0.183	-0.152172	-1.47649	0.0148935	0.218757	-0.411935
63	mmm	1	2	2	16	"red"	Musculus 1	Musculus 1	SPB7.3	24.749	2661	Frequ Modulated Upsweep	0.045	60327.7	-34.213	58561.5	62770.8	4152.31	0.197	74980	-30.115	72958.5	77553.8	4541.54	0.204	64875.4	-21.202	63327.7	67292.3	3940	0.183	66573.8	-14.427	64904.6	69041.5	4103.08	0.183	0.274134	-1.23331	0.371795	0.078237	-0.632079
64	mmm	1	2	2	16	"red"	Musculus 1	Musculus 1	SPB2.14	11.604	962	Frequ Modulated Upsweep	0.046	58737.7	-33.78	57279.2	61397.4	4084.42	0.212	72353.2	-32.016	70601.3	75046.8	4398.7	0.218	67576.6	-24.226	65462.3	70993.5	5493.51	0.206	69722.1	-16.089	68223.4	72224.7	3981.82	0.193	0.452301	-1.32585	0.132155	0.00584093	0.344626
65	mmm	1	2	2	16	"red"	Musculus 1	Musculus 1	SPB2.14			U Shaped	0.014	64400	-44.24	62000	66400	4300	0.218	66800	-30.64	64400	68800	4300	0.206	63400	-39.4	62000	65900	3900	0.2	66400	-27.73	63400	68300	4800	0.219	-0.571643	-0.409518	-1.32948	0.5293	0.766485
66	mmm	1	2	2	16	"red"	Musculus 1	Musculus 1	SPB26.4			U Shaped	0.03	55600	-41.81	52200	57600	5300	0.272	52200	-43.1	51200	56600	5300	0.34	47800	-28.78	45400	50200	4800	0.219	52200	-23.27	51200	54600	3400	0.221	-2.19759	-0.71064	-1.28545	0.45997	3.63203
67	mmm	1	2	2	16	"red"	Musculus 1	Musculus 1	SPB4.44			U Shaped	0.031	67458.3	-41.603	65550	70358.3	4733.33	0.238	67341.7	-38.033	65433.3	70216.7	4750	0.231	59400	-36.724	57850	62250	4350	0.204	65258.3	-26.228	63675	68033.3	4283.33	0.208	-0.871208	-0.0164397	-1.40566	0.574209	1.17136
68	mmm	1	2	2	16	"red"	Musculus 1	Musculus 1	SPB7.3			U Shaped	0.036	76254.5	-36.282	73645.5	78036.4	4354.55	0.21	74136.4	-30.298	72490.9	76881.8	4345.45	0.2	65290.9	-22.079	63872.7	67727.3	3836.36	0.181	69418.2	-15.338	67600	71990.9	4345.45	0.189	-0.457074	0.582672	0.189987	0.246119	-0.412598
69	mmm	1	2	2	16	"red"	Musculus 1	Musculus 1	SPB9.9			U Shaped	0.036	62157.1	-38.231	60585.7	64500	3885.71	0.203	62100	-38.586	61014.3	65171.4	4142.86	0.21	54500	-32.471	52828.6	57200	4342.86	0.212	59371.4	-25.296	58057.1	62585.7	4500	0.211	-1.35944	-0.362971	-1.09346	0.0998621	0.632238
70	mmm	1	2	2	16	"red"	Musculus 1	Musculus 1	SPB6.24			U Shaped	0.039	67350	-43.583	65500	69550	3975	0.198	68800	-40.458	67100	70875	3750	0.198	60725	-38.85	59650	63575	3875	0.202	65875	-26.805	64150	68550	4325	0.201	-0.688198	-0.121607	-1.71292	-0.185805	0.0151752
71	mmm	1	2	2	16	"red"	Musculus 1	Musculus 1	SPB25.5			U Shaped	0.044	62500	-31.84	61000	64900	3900	0.215	64400	-34.91	63400	67800	4300	0.237	59500	-34.5	58500	62000	3400	0.265	64400	-15.31	62900	66800	3900	0.204	-0.796336	-0.48824	-0.178486	-0.314763	1.82529
72	mmm	1	2	2	16	"red"	Musculus 1	Musculus 1	SPB12.13			U Shaped	0.044	66913	-34.902	65447.8	69778.3	4273.91	0.209	68434.8	-31.949	66704.3	71052.2	4300	0.21	60773.9	-29.694	59047.8	65295.7	6217.39	0.204	64656.5	-18.9	63030.4	67439.1	4378.26	0.205	-0.738754	-0.112579	-0.216929	0.374764	0.444005
73	mmm	1	2	2	16	"red"	Musculus 1	Musculus 1	SPB30.15			U Shaped	0.045	69933.3	-32.722	67777.8	72344.4	4522.22	0.217	70922.2	-31.616	68600	73633.3	4977.78	0.216	63922.2	-25.207	62277.8	66355.6	4044.44	0.192	66511.1	-17.994	64955.6	69088.9	4077.78	0.183	-0.546394	0.0641546	0.0843947	0.414743	-0.0708544
74	mmm	1	2	2	16	"red"	Musculus 1	Musculus 1	SPB4.44			U Shaped Inverted	0.011	67800	-34.38	66400	70800	4300	0.223	67300	-39.76	67300	70300	2900	0.22	70800	-26.26	69300	72700	3400	0.189	69800	-23.64	68300	72200	3900	0.186	-0.212614	-0.0730438	-0.694897	-0.743697	0.0829627
75	mmm	1	2	2	16	"red"	Musculus 1	Musculus 1	SPB29.56			U Shaped Inverted	0.028	55466.7	-34.71	53633.3	58066.7	4366.67	0.224	59700	-30.67	58566.7	63433.3	4833.33	0.22	62600	-20.433	61166.7	65066.7	3866.67	0.195	61800	-17.05	60366.7	64266.7	3900	0.189667	-0.717523	-1.1101	0.217459	0.147533	0.275169
76	mmm	1	2	2	16	"red"	Musculus 1	Musculus 1	SPB25.5			U Shaped Inverted	0.038	45200	-36.637	44050	48266.7	4183.33	0.21	49583.3	-33.55	48383.3	52366.7	3933.33	0.212	53816.7	-33.122	50416.7	65300	14883.3	0.197	51633.3	-20.223	50500	54400	3883.33	0.207833	-1.59716	-1.68002	-0.546141	0.408941	0.439787
77	mmm	1	2	2	16	"red"	Musculus 1	Musculus 1	SPB9.9			U Shaped Inverted	0.038	51900	-33.472	51400	54340	2880	0.161	58340	-34.864	56480	61060	4540	0.21	63240	-24.032	61860	65780	3880	0.195	61360	-18.876	59920	64120	4160	0.2056	-0.66003	-1.39765	-0.118158	-0.43606	-0.297694
78	mmm	1	2	2	16	"red"	Musculus 1	Musculus 1	SPB6.24			U Shaped Inverted	0.049	56600	-32.503	55133.3	59200	4033.33	0.19	58200	-32.267	57100	60833.3	3700	0.187	65400	-20.8	64066.7	67966.7	3900	0.18	66400	-14.193	64900	68633.3	3733.33	0.178	-0.579631	-0.929492	0.375856	-0.599579	-1.11692
79	mmm	1	2	2	16	"red"	Musculus 1	Musculus 1	SPB2.14			U Shaped Inverted	0.061	56000	-24.45	53840	58740	4840	0.219	64800	-23.09	63220	67720	4420	0.209	74840	-11.372	73520	77220	3700	0.188	74540	-7.494	73120	77020	3880	0.1864	0.646083	-1.42071	1.82334	0.149087	-0.124841
80	mmm	1	2	2	16	"red"	Musculus 1	Musculus 1	SPB30.15			U Shaped Inverted	0.077	49100	-26.303	48466.7	52666.7	4166.67	0.189	52333.3	-23.567	50533.3	57066.7	6433.33	0.227	65233.3	-12.973	63900	68133.3	4200	0.179	65066.7	-7.283	63733.3	67466.7	3733.33	0.174667	-0.613593	-1.49148	1.67021	0.653183	-0.676654
81	mmm	1	2	3	16	"blue2"	Musculus 2	Musculus 2	VUB12.5			Complex 2	0.034	73829.7	-25.209	72375.7	76564.9	4132.43	0.214	66202.7	-22.441	63481.1	70067.6	6524.32	0.226	71651.4	-23.137	66043.2	81545.9	15459.5	0.247	74227	-8.729	70332.4	76781.1	6418.92	0.217	-0.404187	0.679066	1.40945	3.33577	1.68094
82	mmm	1	2	3	16	"blue2"	Musculus 2	Musculus 2	VUB20.19			Complex 2	0.034	78531.6	-31.011	77252.6	80826.3	3526.32	0.205	54210.5	-32.392	52268.4	56352.6	4036.84	0.216	72136.8	-23.447	70442.1	74452.6	3963.16	0.215	67800	-16.799	66052.6	70368.4	4273.68	0.217	-1.73848	1.79207	0.24146	-0.286874	0.926129
83	mmm	1	2	3	16	"blue2"	Musculus 2	Musculus 2	VUB25.12			Complex 2	0.037	81582.9	-27.391	80061	84348.8	4248.78	0.212	56143.9	-27.463	54312.2	58563.4	4202.44	0.211	68414.6	-18.599	63643.9	71882.9	8197.56	0.229	65795.1	-11.774	64222	69102.4	4846.34	0.212	-2.03163	2.10812	1.04543	0.78647	1.05153
84	mmm	1	2	3	16	"blue2"	Musculus 2	Musculus 2	VUB14.8			Complex 2	0.039	79500	-23.18	77600	80500	2900	0.16	91300	-24.07	89800	94200	4300	0.224	92200	-13	90300	94700	4300	0.222	80000	-4.63	78600	84900	6300	0.233	2.07665	-0.0227943	1.92784	1.0137	0.940922
86	mmm	1	2	3	16	"blue2"	Musculus 2	Musculus 2	VUB17.27			Complex 2	0.048	109300	-27.92	107900	110300	2400	0.174	86900	-22.45	82500	88800	6300	0.249	75600	-21.08	74200	79100	4800	0.243	83400	-7.23	82000	85900	3900	0.207	-0.433052	3.81043	1.40604	-0.00940523	1.18828
88	mmm	1	2	3	16	"blue2"	Musculus 2	Musculus 2	VUB12.5			Complex 3	0.046	80366.7	-21.883	78433.3	84066.7	5633.33	0.245	96800	-30.887	95333.3	99900	4533.33	0.223	53333.3	-24.093	51566.7	71900	20266.7	0.226	84566.7	-11.653	83100	87033.3	3866.67	0.209	1.1914	0.111267	0.997545	1.64309	1.52079
89	mmm	1	2	3	16	"blue2"	Musculus 2	Musculus 2	VUB18.6			Constant Modulated	0.027	62544.8	-39.844	61175.9	65055.2	3824.14	0.213	65262.1	-36.374	63527.6	67944.8	4358.62	0.227	63148.3	-29.139	61424.1	65869	4413.79	0.225	64710.3	-23.292	63141.4	67096.6	3934.48	0.209	-0.630685	-0.508768	-0.872241	-0.229886	1.15027
90	mmm	1	2	3	16	"blue2"	Musculus 2	Musculus 2	VUB19.23			Constant Modulated	0.031	62123.1	-35.828	60492.3	64076.9	3523.08	0.207	62600	-36.245	61253.8	64923.1	3630.77	0.207	60507.7	-28.701	59292.3	63246.2	3930.77	0.208	61738.5	-22.624	60076.9	64061.5	3969.23	0.204	-1.0045	-0.438054	-0.620343	-0.680701	0.417145
91	mmm	1	2	3	16	"blue2"	Musculus 2	Musculus 2	VUB25.12			Constant Modulated	0.031	80125	-29.902	78591.7	82383.3	3750	0.2	80133.3	-31.973	79091.7	83041.7	3900	0.209	77516.7	-24.274	75825	80016.7	4166.67	0.212	80025	-16.904	78558.3	82391.7	3800	0.2	0.690815	0.679465	0.287731	-0.570943	0.324973
92	mmm	1	2	3	16	"blue2"	Musculus 2	Musculus 2	VUB20.19			Constant Modulated	0.032	73833.3	-27.023	73200	77266.7	4000	0.151	77133.3	-33.137	75966.7	79200	3233.33	0.186	74000	-19.083	73000	77566.7	4500	0.211	74500	-14.887	73333.3	76933.3	3566.67	0.201	0.408368	0.226276	0.625231	-0.892405	-0.608481
93	mmm	1	2	3	16	"blue2"	Musculus 2	Musculus 2	VUB15.10			Constant Modulated	0.034	61104.3	-33.437	59769.6	63513	3695.65	0.214	62243.5	-33.263	60478.3	65147.8	4626.09	0.23	61273.9	-26.632	59617.4	63639.1	3991.3	0.214	62426.1	-20.123	60995.7	64900	3895.65	0.205	-0.923845	-0.524162	-0.175248	-0.226309	0.938266
94	mmm	1	2	3	16	"blue2"	Musculus 2	Musculus 2	VUB12.5			Constant Modulated	0.036	75000	-27.233	73500	77233.3	3733.33	0.197	73866.7	-28.737	72866.7	77300	4333.33	0.22	71566.7	-19.523	69966.7	73866.7	3866.67	0.208	74633.3	-10.213	73066.7	77300	4200	0.211	0.0896578	0.416502	1.03868	-0.128617	0.629114
95	mmm	1	2	3	16	"blue2"	Musculus 2	Musculus 2	VUB14.8			Constant Modulated	0.037	79966.7	-32.176	78314.8	82518.5	4170.37	0.225	79670.4	-29.843	77907.4	82633.3	4685.19	0.234	78288.9	-21.818	76648.1	80825.9	4140.74	0.215	79233.3	-15.358	77788.9	81692.6	3885.18	0.207	0.647083	0.699674	0.424101	0.00689911	1.19574
96	mmm	1	2	3	16	"blue2"	Musculus 2	Musculus 2	VUB21.5			Constant Modulated	0.041	64624	-36.88	63248	66868	3588	0.209	65736	-33.118	64012	68144	4084	0.226	63768	-27.292	62112	66236	4108	0.216	64892	-20.358	63296	67320	4004	0.212	-0.683132	-0.297124	-0.371085	-0.421279	1.01355
97	mmm	1	2	3	16	"blue2"	Musculus 2	Musculus 2	VUB17.27			Constant Modulated	0.054	72450	-29.082	70916.7	74683.3	3700	0.198	76616.7	-27.745	74816.7	78400	3516.67	0.196	71316.7	-23.932	69850	74483.3	4583.33	0.222	73183.3	-11.955	71716.7	75450	3716.67	0.203	0.282376	0.0440887	0.780611	-0.788415	0.348729
98	mmm	1	2	3	16	"blue2"	Musculus 2	Musculus 2	VUB24.11			Constant Modulated	0.056	64246.7	-29.697	62780	66546.7	3726.67	0.206	65680	-26.139	64233.3	68340	4046.67	0.214	62420	-20.474	59693.3	64920	5220	0.215	64193.3	-12.743	62880	66586.7	3700	0.202	-0.75061	-0.333922	0.89263	-0.518134	0.563577
99	mmm	1	2	3	16	"blue2"	Musculus 2	Musculus 2	VUB12.5			Frequ Modulated Downsweep	0.026	76600	-32.29	76600	80500	3900	0.182	72700	-20.88	71700	75100	3400	0.221	72200	-10.46	71200	74700	3400	0.202	72700	-10.36	71200	75100	3900	0.206	-0.212831	0.805389	1.42884	-0.701653	0.240507
100	mmm	1	2	3	16	"blue2"	Musculus 2	Musculus 2	VUB20.19			Frequ Modulated Downsweep	0.027	81885	-32.641	80100	84675	4515	0.229	73265	-31.024	71450	75600	4080	0.211	72725	-24.872	71130	75700	4510	0.221	75150	-18.137	73400	77950	4495	0.221	-0.294469	1.28069	0.120282	0.352516	1.35207
101	mmm	1	2	3	16	"blue2"	Musculus 2	Musculus 2	VUB25.12			Frequ Modulated Downsweep	0.032	88936.4	-28.784	87309.1	91572.7	4218.18	0.218	80209.1	-27.124	78836.4	82781.8	3909.09	0.206	81581.8	-20.925	79981.8	84145.5	4127.27	0.209	81681.8	-13.406	80145.5	84200	4009.09	0.205	0.436295	1.69777	0.845401	-0.219181	0.583152
102	mmm	1	2	3	16	"blue2"	Musculus 2	Musculus 2	VUB14.8			Frequ Modulated Downsweep	0.032	86314.3	-29.699	84685.7	88781	4057.14	0.217	77204.8	-29.021	75495.2	80442.9	4880.95	0.244	78771.4	-20.157	77219	81381	4123.81	0.215	78381	-14.032	76942.9	80776.2	3823.81	0.205	0.128641	1.55031	0.700382	-0.00250379	1.18352
103	mmm	1	2	3	16	"blue2"	Musculus 2	Musculus 2	VUB18.6			Frequ Modulated Downsweep	0.035	73400	-37.03	71500	76850	5300	0.249	67550	-33.105	65350	70250	4850	0.258	69550	-27.85	67800	72200	4350	0.237	68600	-17.835	67100	71750	4550	0.217	-0.644562	0.62286	-0.273938	1.05105	2.4084
104	mmm	1	2	3	16	"blue2"	Musculus 2	Musculus 2	VUB19.23			Frequ Modulated Downsweep	0.037	68343.8	-36.814	66881.2	70568.8	3656.25	0.215	63650	-34.924	62206.2	66050	3787.5	0.204	61193.8	-27.217	59712.5	63731.2	3993.75	0.211	63606.2	-20.793	62200	66087.5	3850	0.209	-1.16795	0.24522	-0.474048	-0.636008	0.64172
105	mmm	1	2	3	16	"blue2"	Musculus 2	Musculus 2	VUB15.10			Frequ Modulated Downsweep	0.041	65750	-34.841	63725	68141.7	4375	0.231	57608.3	-35.222	55508.3	59941.7	4375	0.227	59225	-28.37	57541.7	61533.3	3958.33	0.207	60708.3	-20.783	59191.7	63025	3816.67	0.206	-1.65095	0.235404	-0.423568	-0.098778	1.02795
106	mmm	1	2	3	16	"blue2"	Musculus 2	Musculus 2	VUB21.5			Frequ Modulated Downsweep	0.043	73330.8	-36.075	71228.2	75376.9	4105.13	0.226	62184.6	-35.484	60728.2	64882.1	4107.69	0.227	63066.7	-27.592	61474.4	65466.7	3971.8	0.212	64625.6	-21.518	63166.7	67084.6	3892.31	0.211	-1.39651	0.842116	-0.510047	-0.275844	1.15861
107	mmm	1	2	3	16	"blue2"	Musculus 2	Musculus 2	VUB17.27			Frequ Modulated Downsweep	0.043	87850	-27.645	86400	90050	3600	0.183	80750	-26.455	79050	82700	3600	0.199	75400	-16.49	73950	77350	3400	0.193	75600	-13.225	73950	77850	3850	0.208	-0.0278207	1.62857	1.07483	-0.780771	-0.142169
108	mmm	1	2	3	16	"blue2"	Musculus 2	Musculus 2	VUB24.11			Frequ Modulated Downsweep	0.044	74050	-29.95	71925	75700	3762.5	0.218	64462.5	-34.271	62525	66850	4250	0.232	63050	-24.901	61725	65437.5	3712.5	0.202	66800	-18.113	65075	69087.5	4000	0.207	-1.1982	0.805459	0.097406	-0.303871	0.874482
109	mmm	1	2	3	16	"blue2"	Musculus 2	Musculus 2	VUB20.19	917.369	34	Frequ Modulated Upsweep	0.026	68829.2	-32.968	67425	71120.8	3641.67	0.202	78287.5	-33.085	76058.3	80900	4775	0.242	71650	-25.129	69829.2	74466.7	4591.67	0.229	72829.2	-17.804	70991.7	75458.3	4433.33	0.219	0.580246	-0.451519	0.0121501	0.235587	1.50925
110	mmm	1	2	3	16	"blue2"	Musculus 2	Musculus 2	VUB18.6	91.394	863	Frequ Modulated Upsweep	0.027	60202	-38.928	58782.4	62670.6	3841.18	0.216	68188.2	-34.242	66519.6	71015.7	4441.18	0.233	64072.5	-29.479	62331.4	66680.4	4309.8	0.226	66288.2	-21.586	64672.5	68825.5	4115.69	0.215	-0.195716	-0.936555	-0.651485	-0.0656373	1.42551
111	mmm	1	2	3	16	"blue2"	Musculus 2	Musculus 2	VUB14.8	370.504	421	Frequ Modulated Upsweep	0.029	76551.7	-31.456	75231	79272.4	3996.55	0.22	85641.4	-29.775	83793.1	89217.2	5365.52	0.254	79896.6	-20.615	77893.1	82444.8	4531.03	0.22	81527.6	-15.516	79869	84217.2	4313.79	0.216	1.38978	0.0224342	0.491476	0.554073	1.69227
112	mmm	1	2	3	16	"blue2"	Musculus 2	Musculus 2	VUB15.10	87.78	758	Frequ Modulated Upsweep	0.03	58346.8	-33.707	56680.9	60840.4	4112.77	0.214	66642.6	-31.384	64944.7	69474.5	4476.6	0.226	62080.9	-26.834	60361.7	64578.7	4176.6	0.218	65955.3	-17.933	64408.5	68357.4	3921.28	0.21	-0.28663	-1.08182	0.00114966	-0.079691	1.06256
113	mmm	1	2	3	16	"blue2"	Musculus 2	Musculus 2	VUB25.12	256.533	152	Frequ Modulated Upsweep	0.033	74290.5	-31.091	72871.4	76447.6	3542.86	0.198	83100	-26.232	81700	85961.9	4209.52	0.217	77190.5	-18.889	75666.7	79795.2	4104.76	0.211	80376.2	-14.466	78576.2	82795.2	4195.24	0.211	1.19525	-0.130462	0.783058	-0.251565	0.648117
114	mmm	1	2	3	16	"blue2"	Musculus 2	Musculus 2	VUB19.23	583.493	209	Frequ Modulated Upsweep	0.033	58991.5	-34.674	57942.6	61404.3	3425.53	0.198	69048.9	-33.266	67314.9	71506.4	4138.3	0.219	63329.8	-24.076	61704.3	65753.2	4004.26	0.212	65225.5	-18.101	63638.3	67748.9	4085.11	0.212	-0.169092	-1.08629	-0.0649179	-0.417664	0.714349
115	mmm	1	2	3	16	"blue2"	Musculus 2	Musculus 2	VUB12.5	148.207	424	Frequ Modulated Upsweep	0.033	75170.9	-25.877	73614.5	77687.3	4029.09	0.212	89410.9	-22.702	87669.1	92225.5	4498.18	0.222	81767.3	-16.059	79676.4	84338.2	4623.64	0.221	82318.2	-8.893	80683.6	84925.5	4214.55	0.213	1.81177	-0.328461	1.56519	0.131191	1.09913
116	mmm	1	2	3	16	"blue2"	Musculus 2	Musculus 2	VUB21.5	18.742	449	Frequ Modulated Upsweep	0.041	60971.4	-36.446	59404.8	63100	3666.67	0.215	70071.4	-34.341	67900	72661.9	4709.52	0.239	62585.7	-27.949	61071.4	65133.3	4028.57	0.218	64176.2	-20.755	62542.9	66700	4128.57	0.215	-0.279936	-0.914104	-0.447207	-0.0354552	1.36886
117	mmm	1	2	3	16	"blue2"	Musculus 2	Musculus 2	VUB17.27	12.22	439	Frequ Modulated Upsweep	0.041	63124.2	-30.874	61612.9	65382.3	3722.58	0.202	76682.3	-27.63	74756.5	79300	4498.39	0.222	68030.6	-20.793	66048.4	70532.3	4450	0.22	71691.9	-13.071	70006.5	74185.5	4151.61	0.215	0.595857	-1.03331	0.736272	-0.0574429	1.00187
118	mmm	1	2	3	16	"blue2"	Musculus 2	Musculus 2	VUB24.11	2.034	1419	Frequ Modulated Upsweep	0.043	59474.6	-28.784	57900	61861	3911.86	0.209	74674.6	-25.274	72981.4	77308.5	4277.97	0.218	64966.1	-18.792	63484.7	67425.4	3918.64	0.209	69593.2	-11.025	67969.5	72108.5	4101.69	0.212	0.457454	-1.34435	1.11217	-0.141407	0.794262
119	mmm	1	2	3	16	"blue2"	Musculus 2	Musculus 2	VUB25.12			U Shaped	0.029	83266.7	-29.228	81444.4	85411.1	3922.22	0.207	83788.9	-25.296	82311.1	86844.4	4511.11	0.216	76133.3	-23.119	74544.4	78711.1	4144.44	0.212	79100	-13.032	77211.1	81655.6	4411.11	0.22	0.657499	0.890027	0.864862	0.197656	0.974157
120	mmm	1	2	3	16	"blue2"	Musculus 2	Musculus 2	VUB18.6			U Shaped	0.031	68335.3	-36.855	66358.8	70217.6	3811.76	0.214	68811.8	-30.158	66835.3	72017.6	5123.53	0.248	61723.5	-28.721	60094.1	64488.2	4341.18	0.224	66817.6	-18.769	64970.6	69417.6	4400	0.22	-0.642686	-0.0468695	-0.192503	0.418508	1.68929
121	mmm	1	2	3	16	"blue2"	Musculus 2	Musculus 2	VUB20.19			U Shaped	0.031	81215.2	-32.314	79527.3	83445.5	3866.67	0.212	80109.1	-30.074	77972.7	82827.3	4800	0.228	70590.9	-24.243	68939.4	73354.5	4369.7	0.219	74981.8	-16.745	73333.3	77524.2	4139.39	0.217	0.0976973	0.894028	0.267895	0.120447	1.24242
122	mmm	1	2	3	16	"blue2"	Musculus 2	Musculus 2	VUB14.8			U Shaped	0.034	85240.9	-32.227	83336.4	87572.7	4190.91	0.233	83981.8	-30.88	82109.1	87013.6	4845.45	0.241	77454.5	-24.833	75900	80081.8	4131.82	0.219	80513.6	-16.114	78781.8	83186.4	4381.82	0.215	0.675649	1.10533	0.245776	0.435919	1.64218
123	mmm	1	2	3	16	"blue2"	Musculus 2	Musculus 2	VUB15.10			U Shaped	0.036	66729.4	-34.175	64970.6	69264.7	4241.18	0.22	66941.2	-32.676	65288.2	69941.2	4600	0.225	59064.7	-33.648	56358.8	64517.6	8117.65	0.211	64994.1	-19.017	63482.4	67641.2	4135.29	0.209	-0.858055	-0.0904787	-0.338593	0.444974	0.992407
124	mmm	1	2	3	16	"blue2"	Musculus 2	Musculus 2	VUB17.27			U Shaped	0.037	80393.1	-28.47	78224.1	82893.1	4606.9	0.232	81800	-27.372	79482.8	84320.7	4779.31	0.225	70424.1	-21.812	68662.1	73075.9	4362.07	0.22	75427.6	-12.793	73644.8	78041.4	4337.93	0.218	0.258635	0.718005	0.852069	0.571649	1.49626
125	mmm	1	2	3	16	"blue2"	Musculus 2	Musculus 2	VUB19.23			U Shaped	0.042	70754.2	-30.522	69225	73008.3	3750	0.21	71158.3	-30.556	69758.3	73737.5	3933.33	0.215	62229.2	-22.44	60825	64816.7	3966.67	0.21	67229.2	-15.4	65704.2	69654.2	3916.67	0.211	-0.595759	0.159728	0.451726	-0.487382	0.758617
126	mmm	1	2	3	16	"blue2"	Musculus 2	Musculus 2	VUB24.11			U Shaped	0.049	74194.1	-31.031	72529.4	76470.6	3882.35	0.216	73823.5	-28.391	72041.2	76552.9	4452.94	0.226	63429.4	-23.642	62076.5	65982.4	3894.12	0.206	69023.5	-12.632	67176.5	71747.1	4517.65	0.219	-0.48158	0.425145	0.628062	0.214094	1.1083
127	mmm	1	2	3	16	"blue2"	Musculus 2	Musculus 2	VUB21.5			U Shaped	0.053	77233.3	-34.647	75306.7	79213.3	3860	0.22	79286.7	-31.937	77293.3	82146.7	4793.33	0.234	63726.7	-25.973	62166.7	66360	4180	0.218	70520	-17.959	68906.7	73133.3	4200	0.215	-0.202469	0.50782	-0.0484325	0.144905	1.36456
128	mmm	1	2	3	16	"blue2"	Musculus 2	Musculus 2	VUB12.5			U Shaped	0.054	78600	-24.06	75100	79500	4300	0.184	88800	-18.88	86400	90300	3900	0.216	70800	-15.71	69300	73200	3900	0.214	84900	-5.22	83000	87400	4300	0.214	1.30257	0.0264152	2.02743	0.00311964	0.572123
129	mmm	1	2	3	16	"blue2"	Musculus 2	Musculus 2	VUB18.6			U Shaped Inverted	0.02	66800	-26.01	64900	69800	4800	0.239	69800	-31.44	68800	76100	7300	0.29	73200	-18.12	71200	75600	4300	0.229	65900	-13.13	64400	68300	3900	0.212	-0.0313755	-0.335306	0.870741	1.42428	2.47557
130	mmm	1	2	3	16	"blue2"	Musculus 2	Musculus 2	VUB15.10			U Shaped Inverted	0.043	62000	-27.15	60000	64400	4300	0.213	62500	-16.38	61000	65400	4300	0.211	68800	-14.19	67300	71200	3900	0.202	69300	-7.88	67800	71700	3900	0.203	-0.316189	-0.55129	1.91231	-0.108313	0.430983
131	mmm	1	2	3	16	"blue2"	Musculus 2	Musculus 2	VUB25.12			U Shaped Inverted	0.047	63900	-28.2	63900	67300	3400	0.198	67300	-33.27	67300	70800	3400	0.188	75100	-26.95	72700	77100	4300	0.216	71700	-14.99	70300	73700	3400	0.196	0.220554	-0.501064	0.32201	-1.2116	-0.0172519
132	mmm	1	2	4	16	"black"	Musculus 3	Musculus 3	RB25.18			Complex 2	0.023	57127.3	-31.638	55390.9	60054.5	4600	0.2	57836.4	-37.737	56290.9	62054.5	5736.36	0.22	35136.4	-85.471	44309.1	98781.8	54381.8	0.123	61472.7	-22.672	59345.5	64000	4627.27	0.202	-1.18024	-0.675601	-2.16707	4.54199	-0.877758
134	mmm	1	2	4	16	"black"	Musculus 3	Musculus 3	RB12.9			Complex 2	0.062	75350	-25.32	74900	79550	4600	0.205	65850	-22.945	63450	68350	4800	0.224	92250	-23.32	91050	94700	3650	0.2	78550	-9.84	77100	81000	3900	0.195	0.445845	0.827904	1.32093	0.219518	0.289056
135	mmm	1	2	4	16	"black"	Musculus 3	Musculus 3	RB25.18			Constant Modulated	0.016	48870.8	-43.978	47629.2	51462.5	3783.33	0.197	47820.8	-41.861	46883.3	50629.2	3695.83	0.185	50208.3	-33.716	48804.2	52620.8	3804.17	0.182	50020.8	-30.562	48529.2	52379.2	3825	0.178	-2.2013	-1.17395	-1.82824	-0.650918	-1.02323
136	mmm	1	2	4	16	"black"	Musculus 3	Musculus 3	RB20.5			Constant Modulated	0.027	66666.7	-30.133	66166.7	68000	1733.33	0.13	67333.3	-24.173	66833.3	69966.7	3033.33	0.185	68800	-18.927	67500	71233.3	3733.33	0.19	68933.3	-15.693	67966.7	71433.3	3400	0.181	-0.254305	-0.209208	0.871184	-2.12764	-1.68504
137	mmm	1	2	4	16	"black"	Musculus 3	Musculus 3	RB25.10			Constant Modulated	0.029	64015.6	-29.551	63128.1	66350	3184.38	0.175	64371.9	-28.982	63131.2	66656.2	3471.88	0.182	65434.4	-19.884	63959.4	67675	3703.12	0.189	65325	-14.108	63871.9	67740.6	3856.25	0.191	-0.653217	-0.303668	0.714129	-0.990725	-0.933962
138	mmm	1	2	4	16	"black"	Musculus 3	Musculus 3	RB29.4			Constant Modulated	0.029	66537.5	-36.753	65650	69312.5	3625	0.204	69275	-32.283	68200	71425	3187.5	0.171	69462.5	-25.189	68075	71600	3525	0.189	69637.5	-19.358	67937.5	71850	3875	0.196	-0.124797	-0.259615	-0.214125	-0.921189	-0.597105
139	mmm	1	2	4	16	"black"	Musculus 3	Musculus 3	RB23.5			Constant Modulated	0.03	59352.9	-36.656	58229.4	62282.4	3994.12	0.219	61247.1	-34.869	59964.7	64258.8	4258.82	0.228	62576.5	-29.071	61105.9	65129.4	4000	0.209	62217.6	-22.53	60782.4	64635.3	3841.18	0.204	-0.848463	-0.671315	-0.60138	-0.29319	0.873114
140	mmm	1	2	4	16	"black"	Musculus 3	Musculus 3	RB21.8			Constant Modulated	0.03	75364	-30.628	73800	78152	4296	0.22	77880	-31.015	76676	80540	3808	0.207	77756	-22.714	76280	80196	3892	0.208	77840	-16.476	76380	80228	3840	0.204	0.694682	0.260201	0.364615	-0.364586	0.583468
141	mmm	1	2	4	16	"black"	Musculus 3	Musculus 3	RB28.27			Constant Modulated	0.032	68576.9	-24.382	67226.9	70792.3	3546.15	0.171	68950	-23.099	67588.5	71380.8	3761.54	0.183	68415.4	-14.919	67042.3	70753.8	3684.61	0.175	68734.6	-9.322	67380.8	71088.5	3684.61	0.175	-0.312527	-0.0346072	1.63391	-0.832671	-1.56285
142	mmm	1	2	4	16	"black"	Musculus 3	Musculus 3	RB20.11			Constant Modulated	0.033	74611.1	-33.528	73255.6	76855.6	3577.78	0.15	69011.1	-33.997	67500	71466.7	3922.22	0.158	75455.6	-24.647	74011.1	77911.1	3866.67	0.157	75588.9	-19.92	74044.4	77922.2	3833.33	0.154	-0.0422296	0.586565	-0.146949	-0.632349	-2.94312
143	mmm	1	2	4	16	"black"	Musculus 3	Musculus 3	RB23.4			Constant Modulated	0.037	74780	-30.034	73580	77760	4115	0.223	75955	-29.471	74480	78765	4215	0.226	75730	-21.252	74315	78170	3840	0.211	76560	-14.514	75095	78935	3820	0.205	0.449637	0.31998	0.606324	-0.28552	0.951632
144	mmm	1	2	4	16	"black"	Musculus 3	Musculus 3	RB12.9			Constant Modulated	0.047	71140	-27.164	69780	73580	3760	0.187	73380	-22.15	71520	75640	4080	0.193	74260	-20.632	72400	76220	3800	0.191	74260	-9.532	72820	76720	3900	0.19	0.296783	0.0184393	1.36169	-0.443004	-0.622005
145	mmm	1	2	4	16	"black"	Musculus 3	Musculus 3	RB25.18			Frequ Modulated Downsweep	0.014	53482.1	-41.462	51846.2	55825.6	3943.59	0.196	47238.5	-41.256	45917.9	50469.2	4489.74	0.211	52538.5	-32.27	51115.4	55110.3	3974.36	0.185	52289.7	-28.202	50679.5	54715.4	4010.26	0.183	-2.27828	-0.661543	-1.51751	-0.0976973	-0.517855
146	mmm	1	2	4	16	"black"	Musculus 3	Musculus 3	RB21.8			Frequ Modulated Downsweep	0.03	83860	-32.032	81820	86353.3	4466.67	0.225	75713.3	-31.761	73873.3	78960	5013.33	0.237	76840	-24.879	75213.3	79346.7	4086.67	0.215	77700	-16.817	76120	80153.3	4006.67	0.216	0.0589792	1.32996	0.177792	0.358468	1.44553
147	mmm	1	2	4	16	"black"	Musculus 3	Musculus 3	RB23.5			Frequ Modulated Downsweep	0.03	62840	-40.168	61360	65760	4320	0.231	56700	-41.366	54840	59440	4500	0.237	57960	-32.686	56480	60520	3980	0.214	59500	-28.884	58080	62000	3900	0.211	-1.65319	-0.0193092	-1.50307	-0.00832413	1.39055
148	mmm	1	2	4	16	"black"	Musculus 3	Musculus 3	RB20.11			Frequ Modulated Downsweep	0.032	84588.9	-38.528	82788.9	86855.6	4022.22	0.173	76022.2	-36.958	74333.3	78788.9	4388.89	0.172	77600	-25.401	75944.4	80577.8	4577.78	0.17	78333.3	-18.676	76933.3	80855.6	3877.78	0.16	0.100657	1.39837	-0.503567	-0.160424	-2.1141
149	mmm	1	2	4	16	"black"	Musculus 3	Musculus 3	RB20.5			Frequ Modulated Downsweep	0.036	80666.7	-30.647	78900	82633.3	3733.33	0.199	69466.7	-25.21	67833.3	72533.3	4666.67	0.219	74333.3	-24.267	72566.7	76933.3	4333.33	0.217	74966.7	-11.943	73366.7	77433.3	4033.33	0.198	-0.395228	1.2543	0.816135	-0.0720821	0.480919
150	mmm	1	2	4	16	"black"	Musculus 3	Musculus 3	RB25.10			Frequ Modulated Downsweep	0.036	69850	-25.916	68956.2	71725	2731.25	0.155	62118.8	-27.465	61025	64637.5	3556.25	0.182	65018.8	-15.296	63550	67743.8	4137.5	0.195	66543.8	-10.324	65012.5	69018.8	3962.5	0.192	-1.05345	0.449857	1.28617	-1.04589	-1.0723
151	mmm	1	2	4	16	"black"	Musculus 3	Musculus 3	RB23.4			Frequ Modulated Downsweep	0.036	80744.8	-31.739	79172.4	83334.5	4106.9	0.224	71910.3	-32.3	70248.3	75069	4758.62	0.244	74600	-25.385	73117.2	77413.8	4258.62	0.224	76320.7	-17.849	74796.6	78889.7	4058.62	0.212	-0.170413	1.17389	0.101971	0.141816	1.577
152	mmm	1	2	4	16	"black"	Musculus 3	Musculus 3	RB28.27			Frequ Modulated Downsweep	0.038	74807.7	-23.845	73307.7	77046.2	3715.39	0.178	68015.4	-22.122	66688.5	70719.2	3984.61	0.186	70576.9	-12.969	69080.8	73007.7	3892.31	0.177	71142.3	-7.441	69661.5	73561.5	3876.92	0.178	-0.506441	0.699652	1.85582	-0.513446	-1.33127
153	mmm	1	2	4	16	"black"	Musculus 3	Musculus 3	RB29.4			Frequ Modulated Downsweep	0.041	77600	-34.279	76187.5	80037.5	3800	0.202	68612.5	-31.958	67387.5	71287.5	3862.5	0.205	71550	-26.293	70075	74125	3987.5	0.203	72662.5	-19.339	71175	75200	4012.5	0.195	-0.509489	0.994401	-0.106467	-0.426928	0.0384308
154	mmm	1	2	4	16	"black"	Musculus 3	Musculus 3	RB12.9			Frequ Modulated Downsweep	0.049	77642.9	-26.726	76271.4	80171.4	3857.14	0.191	68942.9	-22.327	67542.9	72014.3	4428.57	0.208	70600	-16.343	69357.1	73071.4	3671.43	0.196	71657.1	-10.314	70271.4	74042.9	3757.14	0.192	-0.571856	0.998746	1.46466	-0.36101	-0.241011
155	mmm	1	2	4	16	"black"	Musculus 3	Musculus 3	RB25.18	53.869	281	Frequ Modulated Upsweep	0.016	51422.2	-42.086	50144.4	54277.8	4077.78	0.206	55622.2	-44.318	53977.8	58155.6	4122.22	0.218	55077.8	-34.574	53100	57388.9	4255.56	0.191	55244.4	-28.878	53944.4	57622.2	3655.56	0.176	-1.4276	-1.25863	-1.79793	-0.430105	-0.362424
156	mmm	1	2	4	16	"black"	Musculus 3	Musculus 3	RB23.5	77.07	949	Frequ Modulated Upsweep	0.02	54162.7	-35.618	52768.7	57077.6	4250.75	0.229	64191	-34.972	62670.1	67150.7	4426.87	0.234	63110.4	-27.311	61465.7	65523.9	4034.33	0.216	63032.8	-21.739	61425.4	65546.3	4083.58	0.213	-0.321355	-1.42567	-0.464576	0.0640096	1.40186
157	mmm	1	2	4	16	"black"	Musculus 3	Musculus 3	RB29.4	759.507	1159	Frequ Modulated Upsweep	0.025	60620	-34.419	59317.3	63624	4252	0.211	71520	-32.626	70124	74084	3910.67	0.201	69038.7	-25.624	67326.7	71610.7	4253.33	0.205	70125.3	-19.262	68608	72661.3	4016	0.197	0.364025	-1.06389	-0.12241	-0.190532	0.176815
158	mmm	1	2	4	16	"black"	Musculus 3	Musculus 3	RB20.5	576.267	1030	Frequ Modulated Upsweep	0.028	58819	-31.524	57454.4	61748.1	4234.18	0.21	71764.6	-28.907	70236.7	74596.2	4307.6	0.213	71036.7	-19.086	69244.3	73470.9	4193.67	0.206	71602.5	-14.391	70053.2	74115.2	4036.71	0.199	0.628362	-1.31458	0.629262	-0.0169378	0.389988
159	mmm	1	2	4	16	"black"	Musculus 3	Musculus 3	RB25.10	1174.62	333	Frequ Modulated Upsweep	0.029	58995.5	-32.303	57965.9	61236.4	3222.73	0.175	64570.5	-30.154	63381.8	66943.2	3522.73	0.187	64829.5	-22.226	63154.5	67184.1	3988.64	0.194	64900	-15.834	63393.2	67111.4	3695.45	0.188	-0.40857	-0.90556	0.367825	-1.04704	-0.85669
160	mmm	1	2	4	16	"black"	Musculus 3	Musculus 3	RB12.9	89.63	55	Frequ Modulated Upsweep	0.029	72203.3	-31.43	71050	75183.3	4066.67	0.2	83696.7	-31.351	82253.3	86393.3	4083.33	0.204	79480	-23.549	77636.7	82083.3	4400	0.209	80450	-16.856	78993.3	82893.3	3873.33	0.197	1.41778	-0.368531	0.265323	-0.287645	0.139931
161	mmm	1	2	4	16	"black"	Musculus 3	Musculus 3	RB20.11	1248.27	50	Frequ Modulated Upsweep	0.03	69370.8	-31.868	67775	72500	4666.67	0.181	79387.5	-28.417	77791.7	81820.8	3987.5	0.163	77004.2	-19.143	75487.5	79416.7	3904.17	0.16	76625	-14.448	75179.2	79025	3825	0.157	1.01248	-0.475531	0.63145	-0.137018	-2.36146
162	mmm	1	2	4	16	"black"	Musculus 3	Musculus 3	RB21.8	98.514	90	Frequ Modulated Upsweep	0.03	70893.8	-33.208	69352.1	73722.9	4318.75	0.22	81793.8	-32.94	79827.1	84270.8	4385.42	0.227	77583.3	-24.135	75966.7	80237.5	4235.42	0.218	78250	-18.716	76702.1	80704.2	3972.92	0.212	1.18316	-0.422398	-0.00693718	0.0106792	1.19938
163	mmm	1	2	4	16	"black"	Musculus 3	Musculus 3	RB28.27	1437.54	118	Frequ Modulated Upsweep	0.033	63633.3	-27.87	62327.3	66178.8	3815.15	0.181	71330.3	-24.829	69893.9	73827.3	3909.09	0.185	69297	-16.365	67760.6	71763.6	3972.73	0.182	69833.3	-10.352	68403	72251.5	3830.3	0.177	0.19019	-0.717601	1.2835	-0.530421	-1.25113
164	mmm	1	2	4	16	"black"	Musculus 3	Musculus 3	RB23.4	948.942	417	Frequ Modulated Upsweep	0.034	67973.7	-30.472	66410.5	70939.5	4468.42	0.233	77365.8	-27.896	75473.7	80415.8	4881.58	0.243	74576.3	-22.579	72952.6	76963.2	3978.95	0.215	76223.7	-14.3	74718.4	78692.1	3944.74	0.207	0.851554	-0.544652	0.631834	0.251484	1.42097
165	mmm	1	2	4	16	"black"	Musculus 3	Musculus 3	RB25.18			U Shaped	0.011	47800	-36.56	46300	49800	3400	0.18	43900	-44.88	43900	47300	3400	0.161	47300	-31.36	45800	49800	3900	0.176	47800	-30.59	46300	49800	3400	0.169	-2.57363	-1.14974	-1.5356	-1.23844	-1.87156
166	mmm	1	2	4	16	"black"	Musculus 3	Musculus 3	RB23.5			U Shaped	0.023	60371.4	-37.803	58400	62942.9	4500	0.238	60214.3	-40.349	58542.9	63628.6	5028.57	0.255	60828.6	-32.119	59457.1	63357.1	3885.71	0.22	60557.1	-25.311	58828.6	63085.7	4200	0.213	-1.09803	-0.531901	-1.14797	0.502909	1.86661
167	mmm	1	2	4	16	"black"	Musculus 3	Musculus 3	RB20.11			U Shaped	0.024	67200	-34.338	64775	69775	4950	0.173	86350	-34.09	84325	88600	4225	0.169	77825	-35.278	76600	80525	3875	0.167	82350	-19.89	80650	84925	4200	0.163	1.90472	-1.13064	-0.505393	0.351259	-2.13262
168	mmm	1	2	4	16	"black"	Musculus 3	Musculus 3	RB25.10			U Shaped	0.032	63900	-35.88	62000	64900	2900	0.153	56100	-28.17	54100	58500	4300	0.215	51700	-33.48	51200	56600	5300	0.211	58100	-15.84	56600	60500	3900	0.191	-1.99136	0.088975	-0.0482427	-0.619486	-0.418976
169	mmm	1	2	4	16	"black"	Musculus 3	Musculus 3	RB28.27			U Shaped	0.032	75800	-23.51	74000	77766.7	3666.67	0.173	74166.7	-21.397	72533.3	76766.7	4166.67	0.185	69633.3	-16.75	67966.7	71866.7	3900	0.182	72700	-6.053	71233.3	75133.3	3900	0.177	-0.127673	0.521872	1.8621	-0.439379	-1.35349
170	mmm	1	2	4	16	"black"	Musculus 3	Musculus 3	RB29.4			U Shaped	0.034	71950	-33.735	70400	73700	3250	0.196	72925	-37.395	71625	75150	3500	0.206	66225	-34.498	64875	68575	3650	0.214	71025	-24.135	68925	73425	4475	0.22	-0.217136	0.157548	-0.815454	-0.515476	0.728336
171	mmm	1	2	4	16	"black"	Musculus 3	Musculus 3	RB23.4			U Shaped	0.039	79162.5	-29.054	77537.5	81862.5	4287.5	0.229	78800	-27.721	77100	81987.5	4825	0.24	74437.5	-20.438	72887.5	76850	3937.5	0.208	77950	-13.901	76400	80337.5	3887.5	0.207	0.423253	0.675652	0.793688	0.10563	1.21878
172	mmm	1	2	4	16	"black"	Musculus 3	Musculus 3	RB21.8			U Shaped	0.04	88457.1	-39.71	86242.9	90985.7	4700	0.237	91400	-38.219	88814.3	93357.1	4485.71	0.227	79342.9	-32.169	77857.1	81700	3814.29	0.214	82528.6	-24.14	80957.1	85142.9	4142.86	0.223	1.11292	1.15241	-1.08539	0.310717	1.60922
173	mmm	1	2	4	16	"black"	Musculus 3	Musculus 3	RB12.9			U Shaped	0.043	78158.3	-26.668	76616.7	81016.7	4341.67	0.214	80725	-25.778	79491.7	83000	3441.67	0.184	74258.3	-16.379	72958.3	76766.7	3800	0.192	77866.7	-11.806	76275	80291.7	4000	0.191	0.582315	0.489901	1.22762	-0.395146	-0.360518
174	mmm	1	2	4	16	"black"	Musculus 3	Musculus 3	RB20.5			U Shaped	0.053	62000	-38.66	61000	65400	4300	0.144	67300	-30.36	67300	70300	2900	0.185	56600	-33.48	54600	59000	4300	0.202	65400	-21.44	64400	67800	3400	0.192	-0.667813	-0.61689	-0.561103	-1.03753	-1.06202
175	mmm	1	2	4	16	"black"	Musculus 3	Musculus 3	RB23.4			U Shaped Inverted	0.016	75600	-44.62	74700	78100	3400	0.254	76100	-39.68	75100	79500	4300	0.234	76600	-25.5	75100	79100	3900	0.209	77100	-23.29	75600	79500	3900	0.206	0.499634	0.378892	-1.16364	-0.497325	1.44923
176	mmm	1	2	4	16	"black"	Musculus 3	Musculus 3	RB25.18			U Shaped Inverted	0.018	46792.3	-37.108	45653.8	49707.7	4023.08	0.201	45884.6	-36.716	45053.8	49107.7	4007.69	0.2	51492.3	-29.096	49976.9	53961.5	3946.15	0.185	50669.2	-23.902	48876.9	53123.1	4200	0.188	-2.13274	-1.33439	-0.779956	-0.13803	-0.488057
177	mmm	1	2	4	16	"black"	Musculus 3	Musculus 3	RB23.5			U Shaped Inverted	0.025	52675	-27.895	51250	55375	4100	0.22	55100	-30.628	53800	57700	3875	0.22	60600	-16.615	59275	62950	3650	0.202	60850	-14.96	59400	63200	3775	0.203	-1.02562	-1.17844	0.773092	-0.482793	0.643421
178	mmm	1	2	4	16	"black"	Musculus 3	Musculus 3	RB21.8			U Shaped Inverted	0.029	67950	-29.273	66600	70525	3850	0.219	68900	-30.005	67475	71400	3850	0.208	74925	-19.223	72950	77450	4475	0.215	73425	-15.843	71825	75900	4000	0.204	0.181618	-0.159056	0.615032	-0.386828	0.694386
179	mmm	1	2	4	16	"black"	Musculus 3	Musculus 3	RB20.5			U Shaped Inverted	0.029	58052.9	-31.283	56564.7	61147.1	4535.29	0.209	60388.2	-31.063	59035.3	64088.2	4994.12	0.231	69435.3	-18.766	67829.4	71988.2	4135.29	0.202	69147.1	-13.796	67623.5	71588.2	3941.18	0.203	-0.220753	-0.890326	0.574517	0.336737	0.652871
180	mmm	1	2	4	16	"black"	Musculus 3	Musculus 3	RB25.10			U Shaped Inverted	0.034	60685.7	-28.504	59857.1	63228.6	3285.71	0.168	61400	-27.263	60371.4	63585.7	3171.43	0.171	67328.6	-19.204	65328.6	69785.7	4414.29	0.201	66928.6	-9.334	65471.4	69585.7	4085.71	0.194	-0.516876	-0.575883	1.09817	-0.865785	-0.915425
181	mmm	1	2	4	16	"black"	Musculus 3	Musculus 3	RB29.4			U Shaped Inverted	0.035	64320	-35.28	62840	67320	4440	0.211	65120	-35.946	63920	67720	3780	0.212	70960	-27.054	69280	73180	3860	0.207	70080	-19.97	68600	72300	3700	0.194	-0.179013	-0.366833	-0.40285	-0.415713	0.288838
182	mmm	1	2	4	16	"black"	Musculus 3	Musculus 3	RB12.9			U Shaped Inverted	0.036	76650	-14.93	74650	78300	3650	0.185	74650	-15.61	73200	77800	4600	0.204	79550	-6.595	78100	82000	3900	0.191	77100	-3.61	76100	79550	3400	0.186	0.492455	0.483869	2.98949	-0.614533	-0.590218
183	mmm	1	2	4	16	"black"	Musculus 3	Musculus 3	RB28.27			U Shaped Inverted	0.036	57675	-26.334	55950	60508.3	4500	0.199	60575	-23.714	59075	63341.7	4233.33	0.192	66883.3	-14.167	65341.7	69208.3	3841.67	0.178	66158.3	-8.397	64791.7	68591.7	3775	0.176	-0.443988	-0.911176	1.57293	-0.142997	-1.01136
184	mmm	1	2	4	16	"black"	Musculus 3	Musculus 3	RB20.11			U Shaped Inverted	0.053	67166.7	-33.547	65866.7	69800	3866.67	0.169	68933.3	-34.41	67700	71600	3900	0.157	74666.7	-21.53	73200	76766.7	3566.67	0.151	74633.3	-17.643	73200	76766.7	3566.67	0.152	0.279395	-0.262471	0.0331531	-0.726089	-2.85442
186	mmm	1	2	5	1	"white"	Musculus 4	Musculus 4	KB20.34			Complex 2	0.025	74390.9	-26.406	73190.9	77490.9	4272.73	0.203	82245.5	-23.721	80036.4	84572.7	4481.82	0.21	86336.4	-14.504	81127.3	89400	8200	0.236	84154.5	-10.287	79590.9	87000	7363.64	0.218	1.53809	-0.0761432	1.46872	2.70048	1.172
187	mmm	1	2	5	1	"white"	Musculus 4	Musculus 4	KB14.42			Complex 2	0.03	74072.7	-33.991	72372.7	77100	4663.64	0.236	87872.7	-33.931	85836.4	90636.4	4736.36	0.229	67418.2	-35.41	67427.3	80263.6	12772.7	0.223	73545.5	-18.477	71863.6	75872.7	3963.64	0.208	0.921903	-0.230701	-0.416727	0.876994	1.4172
189	mmm	1	2	5	1	"white"	Musculus 4	Musculus 4	KB19.44			Complex 2	0.04	79866.7	-41.41	78066.7	82300	4200	0.197	55466.7	-34.723	53166.7	58033.3	4800	0.215	52533.3	-27.167	50900	54966.7	4033.33	0.197	53633.3	-22.853	52200	56100	3900	0.193	-3.1569	2.08431	-0.790964	0.07235	-0.0297492
190	mmm	1	2	5	1	"white"	Musculus 4	Musculus 4	KB15.31			Complex 2	0.043	55040.9	-31.167	53581.8	59481.8	5868.18	0.201	74500	-28.192	72768.2	78127.3	5286.36	0.218	63690.9	-24.32	59740.9	71018.2	11222.7	0.21	72813.6	-13.339	70927.3	75540.9	4563.64	0.214	0.7943	-1.79681	0.577068	1.95513	0.754038
191	mmm	1	2	5	1	"white"	Musculus 4	Musculus 4	KB19.28			Complex 2	0.044	81851.2	-26.05	80380.5	84595.1	4163.41	0.212	76536.6	-23.635	73551.2	78819.5	5209.76	0.225	72490.2	-18.067	70273.2	75329.3	5019.51	0.206	72978	-8.111	71478	75463.4	3965.85	0.197	-0.236546	1.18065	1.48912	0.345521	0.533009
192	mmm	1	2	5	1	"white"	Musculus 4	Musculus 4	KB26.3			Complex 2	0.049	73333.3	-33.413	70766.7	75166.7	4333.33	0.203	73700	-29.85	71733.3	76133.3	4333.33	0.197	66833.3	-27.8	65233.3	69466.7	4166.67	0.206	74333.3	-18.337	72866.7	76933.3	4033.33	0.194	-0.0409077	0.22631	0.0424248	0.0327811	-0.0340352
193	mmm	1	2	5	1	"white"	Musculus 4	Musculus 4	KB14.42			Complex 3	0.012	56600	-35.6	53200	59500	6300	0.233	48800	-34.03	47300	53700	6300	0.267	58100	-24.34	56600	60500	3900	0.208	57100	-24.01	55600	60000	4300	0.216	-1.84032	-0.500299	-0.438438	1.8993	1.84742
194	mmm	1	2	5	1	"white"	Musculus 4	Musculus 4	KB15.31			Complex 3	0.052	52100	-28.16	50440	54700	4240	0.205	76920	-26.124	76020	80300	4240	0.188	70920	-13.832	69480	73600	4060	0.201	78860	-8.158	77220	81680	4420	0.211	1.71859	-2.42866	1.38597	0.219097	0.184506
195	mmm	1	2	5	1	"white"	Musculus 4	Musculus 4	KB19.28			Complex 3	0.071	72033.3	-28.727	70300	74833.3	4533.33	0.217	96466.7	-27.24	88033.3	99700	11666.7	0.259	82466.7	-23.917	79900	85100	5166.67	0.233	76266.7	-10.12	74800	78766.7	3900	0.195	2.03416	-0.866926	0.910994	3.24431	1.4393
196	mmm	1	2	5	1	"white"	Musculus 4	Musculus 4	KB21.3			Constant Modulated	0.015	62642.9	-34.727	61571.4	65257.1	3642.86	0.188	66285.7	-38.78	65528.6	69157.1	3585.71	0.196	66357.1	-27.866	64971.4	68871.4	3885.71	0.198	67042.9	-24.327	65600	69642.9	4014.29	0.196	-0.307393	-0.579817	-0.745042	-0.619401	-0.318976
197	mmm	1	2	5	1	"white"	Musculus 4	Musculus 4	KB19.28			Constant Modulated	0.016	88666.7	-31.713	87033.3	91266.7	4166.67	0.209	90466.7	-30.763	89300	92866.7	3533.33	0.191	91600	-24.093	90100	93866.7	3700	0.202	91433.3	-21.967	89800	93700	3866.67	0.194	1.96517	1.08701	0.0194309	-0.532554	-0.102081
198	mmm	1	2	5	1	"white"	Musculus 4	Musculus 4	KB20.34			Constant Modulated	0.018	81014.3	-34.957	79614.3	83942.9	4257.14	0.219	84157.1	-37.829	82200	86357.1	4128.57	0.221	83742.9	-29.13	82471.4	86228.6	3742.86	0.196	84571.4	-20.547	83028.6	87000	3942.86	0.196	1.31829	0.594548	-0.567199	-0.180715	0.387525
199	mmm	1	2	5	1	"white"	Musculus 4	Musculus 4	KB19.34			Constant Modulated	0.018	63900	-44.173	62933.3	66533.3	3566.67	0.2	65533.3	-46.87	64600	68333.3	3700	0.223	65233.3	-33.143	63766.7	67666.7	3900	0.194	65533.3	-31.217	64100	68000	3900	0.196	-0.552241	-0.372833	-2.09555	-0.683212	0.140298
200	mmm	1	2	5	1	"white"	Musculus 4	Musculus 4	KB26.3			Constant Modulated	0.027	61580	-34.472	60400	63540	3080	0.165	62840	-35.456	62360	65560	3180	0.18	62380	-29.644	61080	65300	4160	0.197	63120	-24.658	61480	65660	4160	0.2	-0.796495	-0.533556	-0.639355	-0.915454	-0.754603
201	mmm	1	2	5	1	"white"	Musculus 4	Musculus 4	KB14.42			Constant Modulated	0.031	65525	-34.803	64050	68425	4350	0.241	65625	-32.003	64150	68425	4200	0.218	67100	-30.093	65500	69400	3850	0.215	68050	-17.858	66600	70500	3900	0.206	-0.453348	-0.215969	-0.176637	-0.133045	1.15879
202	mmm	1	2	5	1	"white"	Musculus 4	Musculus 4	KB19.44			Constant Modulated	0.032	61500	-24.33	60500	62500	1900	0.13	64400	-33.85	64400	67800	3400	0.134	62000	-29.63	61000	65900	4800	0.201	63900	-21.4	61500	66800	5300	0.226	-0.620453	-0.66266	0.101667	-0.480324	-1.16428
203	mmm	1	2	5	1	"white"	Musculus 4	Musculus 4	KB15.31			Constant Modulated	0.04	53166.7	-38.933	51866.7	54800	2866.67	0.157	53966.7	-37.52	53166.7	56066.7	2900	0.182	52366.7	-31.317	51066.7	54933.3	3866.67	0.196	54166.7	-23.58	52666.7	56566.7	3900	0.188	-1.74609	-1.01453	-0.960622	-1.33192	-1.1238
204	mmm	1	2	5	1	"white"	Musculus 4	Musculus 4	KB16.59			Constant Modulated	0.041	44150	-44.455	43650	45350	1650	0.123	50250	-44.91	48500	51500	2900	0.139	47300	-35.88	46350	50250	3900	0.197	47550	-30.465	45600	49750	4100	0.206	-2.05501	-1.79088	-2.0596	-1.71387	-1.71252
205	mmm	1	2	5	1	"white"	Musculus 4	Musculus 4	KB27.5			Constant Modulated	0.059	62500	-39.06	61000	64900	3900	0.228	60500	-40.13	59000	63400	4300	0.22	61000	-51.44	59000	63400	4300	0.235	64400	-22.57	62900	66800	3900	0.203	-1.02714	-0.306613	-1.64147	-0.254363	1.26462
206	mmm	1	2	5	1	"white"	Musculus 4	Musculus 4	KB21.3			Frequ Modulated Downsweep	0.018	64400	-46.87	63100	66533.3	3400	0.211	54300	-37.817	52700	55966.7	3200	0.186	58200	-31.253	56766.7	60833.3	4033.33	0.206	58366.7	-29.997	56933.3	61000	4033.33	0.202	-1.94166	0.265239	-1.67647	-0.86678	0.103753
207	mmm	1	2	5	1	"white"	Musculus 4	Musculus 4	KB19.34			Frequ Modulated Downsweep	0.025	69980	-36.196	67900	72300	4360	0.208	62940	-41.446	61660	65980	4220	0.236	64400	-35.106	62060	66460	4340	0.211	66160	-27.07	64500	68520	3960	0.199	-1.05273	0.403254	-1.29342	-0.0447325	0.757037
208	mmm	1	2	5	1	"white"	Musculus 4	Musculus 4	KB20.34			Frequ Modulated Downsweep	0.027	85900	-34.42	84400	88300	3900	0.215	81000	-38.66	79500	83900	4300	0.207	87800	-41.27	85900	90300	4300	0.237	86900	-27.32	85400	89300	3900	0.194	1.14478	1.22887	-1.26387	-0.254363	0.74343
209	mmm	1	2	5	1	"white"	Musculus 4	Musculus 4	KB26.3			Frequ Modulated Downsweep	0.06	57100	-39.805	57100	59300	2150	0.142	44900	-37.21	43900	47300	3400	0.175	56350	-31.385	55650	59300	3650	0.185	53900	-22.9	52950	56600	3650	0.192	-2.41043	-0.103057	-0.958682	-1.6184	-1.49143
210	mmm	1	2	5	1	"white"	Musculus 4	Musculus 4	KB27.5	360.714	184	Frequ Modulated Upsweep	0.02	50230.4	-38.009	49114.1	52848.9	3695.65	0.195	60482.6	-35.203	58538	62558.7	3976.09	0.202	55625	-31.354	53529.3	59163	5598.91	0.194	57381.5	-22.484	55785.9	59808.7	3991.3	0.197	-0.931182	-1.62217	-0.750652	-0.330074	-0.187187
211	mmm	1	2	5	1	"white"	Musculus 4	Musculus 4	KB21.3	285.873	291	Frequ Modulated Upsweep	0.02	59573	-33.756	58119.1	62293.3	4125.84	0.208	70446.1	-31.12	68810.1	72949.4	4091.01	0.205	67786.5	-22.968	65980.9	70383.1	4360.67	0.208	69455.1	-15.988	67892.1	71925.8	4011.24	0.196	0.269326	-1.13998	0.21895	-0.163707	0.217012
212	mmm	1	2	5	1	"white"	Musculus 4	Musculus 4	KB19.34	228.045	253	Frequ Modulated Upsweep	0.026	59348.2	-41.424	57915.3	61915.3	3950.59	0.215	69812.9	-39.267	68168.2	72405.9	4181.18	0.22	64811.8	-34.726	62904.7	67405.9	4460	0.222	67956.5	-25.84	66249.4	70481.2	4187.06	0.204	0.0542924	-1.11781	-1.37892	-0.0694689	0.917107
213	mmm	1	2	5	1	"white"	Musculus 4	Musculus 4	KB20.34	4.157	1017	Frequ Modulated Upsweep	0.027	69941.3	-34.184	68469.3	72736	4208	0.213	85857.3	-31.989	83641.3	88250.7	4556	0.216	80849.3	-23.837	78602.7	83546.7	4892	0.215	82918.7	-17.032	81197.3	85493.3	4256	0.204	1.83133	-0.757527	0.0797396	0.280756	0.726847
214	mmm	1	2	5	1	"white"	Musculus 4	Musculus 4	KB14.42	85.246	815	Frequ Modulated Upsweep	0.03	53857	-30.704	52510.1	56698.7	4130.38	0.214	70575.9	-27.415	68581	72863.3	4231.65	0.22	65444.3	-19.943	63705.1	68008.9	4268.35	0.22	67732.9	-12.989	66135.4	70208.9	4036.71	0.211	0.399524	-1.77438	0.784304	-0.0894391	1.03529
215	mmm	1	2	5	1	"white"	Musculus 4	Musculus 4	KB26.3	3.489	1244	Frequ Modulated Upsweep	0.031	55705.8	-35.138	54646.5	58608.1	3903.49	0.196	67582.6	-34.408	66337.2	70233.7	3846.51	0.196	64339.5	-26.61	62710.5	66823.3	4079.07	0.201	66017.4	-20.454	64387.2	68438.4	4024.42	0.198	-0.0029499	-1.40964	-0.331039	-0.37448	-0.12305
216	mmm	1	2	5	1	"white"	Musculus 4	Musculus 4	KB16.59	124.008	1692	Frequ Modulated Upsweep	0.032	51304.3	-37.991	50128.3	53513	3341.3	0.182	67116.3	-35.294	65707.6	69500	3742.39	0.193	59066.3	-31.432	57367.4	61677.2	4260.87	0.205	64832.6	-21.288	63162	67368.5	4167.39	0.2	-0.0482902	-1.89516	-0.69934	-0.548744	-0.233831
217	mmm	1	2	5	1	"white"	Musculus 4	Musculus 4	KB19.44	2.398	1184	Frequ Modulated Upsweep	0.032	50809.4	-34.049	49554.1	53678.8	4071.76	0.205	63350.6	-31.93	61811.8	66750.6	4890.59	0.227	62109.4	-25.891	60425.9	64640	4175.29	0.204	64185.9	-17.635	62637.6	66668.2	4002.35	0.197	-0.168124	-1.78852	-0.000292372	0.137904	0.439312
218	mmm	1	2	5	1	"white"	Musculus 4	Musculus 4	KB19.28	10.626	1668	Frequ Modulated Upsweep	0.036	62384	-28.908	60860	65156	4246	0.211	80424	-25.552	77946	82866	4852	0.225	71342	-18.819	69610	73896	4250	0.204	75142	-10.438	73512	77704	4158	0.199	1.15347	-1.29892	1.11972	0.31191	0.535175
219	mmm	1	2	5	1	"white"	Musculus 4	Musculus 4	KB15.31	739.884	943	Frequ Modulated Upsweep	0.048	47281.2	-34.782	46139.1	49892.2	3701.56	0.189	67157.8	-32.003	65537.5	69846.9	4265.62	0.203	56356.2	-27.21	54512.5	58946.9	4393.75	0.206	64265.6	-17.763	62571.9	66793.8	4182.81	0.202	0.0325364	-2.33522	-0.0856592	-0.148258	0.054388
220	mmm	1	2	5	1	"white"	Musculus 4	Musculus 4	KB19.34			U Shaped	0.025	70083.3	-43.673	68333.3	71900	3533.33	0.195	74916.7	-42.85	72450	77250	4750	0.232	66850	-35.573	65366.7	69433.3	4033.33	0.208	71566.7	-28.095	69283.3	73933.3	4583.33	0.209	0.0405545	-0.145301	-1.79815	0.246813	0.720959
221	mmm	1	2	5	1	"white"	Musculus 4	Musculus 4	KB14.42			U Shaped	0.029	61500	-19.61	59500	63900	4300	0.214	64900	-18.22	62000	66400	4300	0.233	58100	-15.92	57100	61000	3900	0.202	63400	-6.14	62000	65900	3900	0.208	-0.877468	-0.576509	2.23175	-0.108313	0.860161
222	mmm	1	2	5	1	"white"	Musculus 4	Musculus 4	KB26.3			U Shaped	0.032	82450	-38.325	81000	84200	3150	0.188	80050	-38.75	78550	82250	3600	0.197	74200	-28.81	72200	76600	4350	0.196	74900	-21.315	73200	77350	4100	0.191	0.159032	1.01393	-0.807492	-0.734405	-0.452782
223	mmm	1	2	5	1	"white"	Musculus 4	Musculus 4	KB16.59			U Shaped	0.039	58800	-40.495	57050	60750	3600	0.195	66350	-43.26	64400	68050	3650	0.204	53200	-43.41	50700	55600	4800	0.215	61450	-26.36	60050	64200	4100	0.212	-0.914619	-0.939525	-1.80843	-0.488205	0.518337
224	mmm	1	2	5	1	"white"	Musculus 4	Musculus 4	KB27.5			U Shaped	0.042	65150	-36.12	63700	68600	4800	0.223	66100	-31.045	63700	68800	5100	0.222	51950	-36.65	49750	55150	5300	0.247	60000	-18.3	58050	62450	4350	0.212	-1.41597	-0.102075	-0.411272	0.864469	1.62546
225	mmm	1	2	5	1	"white"	Musculus 4	Musculus 4	KB19.28			U Shaped	0.049	86533.3	-30.66	85100	89333.3	4200	0.208	93200	-27.157	90966.7	95300	4333.33	0.205	80366.7	-22.913	78900	83300	4333.33	0.205	86700	-11.14	85233.3	89133.3	3900	0.196	1.57081	0.844404	0.799405	-0.108126	0.169843
226	mmm	1	2	5	1	"white"	Musculus 4	Musculus 4	KB15.31			U Shaped	0.051	71900	-35.08	70266.7	74333.3	4033.33	0.215	76800	-36.713	75633.3	78400	2733.33	0.169	64400	-34.16	62466.7	67033.3	4466.67	0.219	69600	-21.46	68000	72200	4200	0.207	-0.117953	0.0314368	-0.711754	-0.646482	0.243234
227	mmm	1	2	5	1	"white"	Musculus 4	Musculus 4	KB26.3			U Shaped Inverted	0.02	72200	-39.72	70500	75900	5300	0.235	72950	-35.01	71250	75400	4100	0.222	78050	-27.17	76650	80550	3900	0.205	77800	-24.63	76400	80300	3900	0.192	0.532948	0.144912	-0.805412	0.237947	0.654578
228	mmm	1	2	5	1	"white"	Musculus 4	Musculus 4	KB27.5			U Shaped Inverted	0.021	53200	-41.36	52200	55600	3400	0.216	53700	-40.68	51200	55100	3900	0.197	56100	-34	54600	58500	3900	0.189	54600	-27.34	53200	57100	3900	0.198	-1.67193	-0.943964	-1.4945	-0.669276	-0.0421878
229	mmm	1	2	5	1	"white"	Musculus 4	Musculus 4	KB16.59			U Shaped Inverted	0.032	55766.7	-39.207	54166.7	58066.7	3866.67	0.205	58033.3	-39.453	56266.7	61166.7	4800	0.206	65033.3	-24.37	63266.7	67366.7	4033.33	0.199	64233.3	-21.57	62100	66500	4333.33	0.194	-0.676841	-1.01358	-0.766397	0.235271	0.00437275
230	mmm	1	2	5	1	"white"	Musculus 4	Musculus 4	KB21.3			U Shaped Inverted	0.033	57850	-35.235	56600	60250	3650	0.224	60750	-31	59300	64150	4800	0.236	66600	-18.64	65150	69050	3900	0.191	65400	-15.3	63900	67800	3900	0.194	-0.475447	-0.899236	0.311906	-0.174328	0.531275
231	mmm	1	2	5	1	"white"	Musculus 4	Musculus 4	KB19.44			U Shaped Inverted	0.043	50645.5	-30.572	49209.1	53663.6	4372.73	0.208	57445.5	-30.258	55836.4	60900	5000	0.227	66045.5	-21.72	64454.5	68445.5	3963.64	0.194	65636.4	-14.004	64154.5	68090.9	3927.27	0.197	-0.317987	-1.57992	0.551719	0.247628	0.320467
232	mmm	1	2	5	1	"white"	Musculus 4	Musculus 4	KB14.42			U Shaped Inverted	0.047	53625	-25.168	51700	56600	4825	0.236	65375	-23.898	63300	68700	5300	0.23	72475	-11.868	70875	74775	3875	0.206	72575	-6.373	71250	74900	3650	0.201	0.610518	-1.67736	1.78708	0.369695	1.00114
233	mmm	1	2	5	1	"white"	Musculus 4	Musculus 4	KB20.34			U Shaped Inverted	0.048	75866.7	-34.467	74550	78633.3	4000	0.203	78483.3	-32.652	77250	80600	3316.67	0.19	83950	-24.398	82233.3	86866.7	4583.33	0.206	83616.7	-18.167	82233.3	86383.3	4133.33	0.198	1.21644	0.234143	-0.0374447	-0.449529	-0.036797
234	mmm	1	2	5	1	"white"	Musculus 4	Musculus 4	KB15.31			U Shaped Inverted	0.053	58675	-33.135	57075	61325	4225	0.211	62825	-29.075	61075	65100	4000	0.206	73825	-19.125	72450	76350	3875	0.193	71100	-14.433	69675	73700	4000	0.201	0.144983	-0.957715	0.537414	-0.200526	0.149219
236	hybrids	1	3	6	13	"orange1"	Hybrids	MxD Familie 1	TB1.26			Complex 2	0.033	74500	-30.911	72956.2	77531.2	4537.5	0.216	86675	-29.851	84756.2	90025	5200	0.229	88568.8	-26.467	84443.8	93312.5	8806.25	0.235	85250	-15.266	83443.8	87943.8	4437.5	0.204	2.06993	-0.322108	0.353646	1.0913	1.25718
237	hybrids	1	3	6	13	"orange1"	Hybrids	MxD Familie 1	TB1.13			Complex 2	0.036	75400	-25.83	73900	77600	3600	0.17	60250	-25.45	58800	62450	3600	0.177	35600	-77.6	54400	97150	42650	0.106	80050	-12.26	79300	82700	3400	0.181	-1.01486	1.19996	-0.549511	1.53456	-2.60321
240	hybrids	1	3	6	13	"orange1"	Hybrids	MxD Familie 1	TB1.26			Complex 3	0.043	62000	-45.28	62000	64900	2900	0.155	88300	-37.29	85400	91700	6300	0.286	70800	-31.27	66400	73700	7300	0.278	73200	-24.82	70800	76100	5300	0.226	1.51169	-1.60904	-1.32457	1.36633	2.4415
241	hybrids	1	3	6	13	"orange1"	Hybrids	MxD Familie 1	TB1.29			Complex 3	0.096	93200	-29.93	91700	94200	2400	0.156	85900	-27.13	83400	88300	4800	0.182	56600	-24.53	55100	59000	3900	0.192	80500	-8.94	79100	83000	3900	0.176	-0.458701	2.0431	0.894422	-0.714622	-1.47792
242	hybrids	1	3	6	13	"orange1"	Hybrids	MxD Familie 1	TB1.29			Constant Modulated	0.025	79190	-34.103	77240	81440	4150	0.193	77690	-33.519	76220	80110	3840	0.186	76800	-25.198	75230	79390	4110	0.187	78190	-20.294	76790	80350	3550	0.173	0.456477	0.692087	-0.186668	-0.604759	-1.09815
243	hybrids	1	3	6	13	"orange1"	Hybrids	MxD Familie 1	TB1.2			Constant Modulated	0.025	68830.8	-26.988	67669.2	70946.2	3215.39	0.17	71653.8	-28.426	69623.1	73776.9	4100	0.19	69476.9	-18.895	67892.3	72107.7	4169.23	0.199	70307.7	-13.899	68823.1	72815.4	3953.85	0.191	-0.0570109	-0.122825	0.908522	-0.606881	-0.731479
244	hybrids	1	3	6	13	"orange1"	Hybrids	MxD Familie 1	TB1.18			Constant Modulated	0.029	70683.3	-36.108	69200	72950	3700	0.198	72533.3	-33.425	71316.7	75050	3700	0.195	72133.3	-30.578	70833.3	74400	3550	0.191	72466.7	-19.522	70900	74883.3	3966.67	0.196	0.131978	0.000834567	-0.404788	-0.601839	-0.314748
245	hybrids	1	3	6	13	"orange1"	Hybrids	MxD Familie 1	TB1.13			Constant Modulated	0.031	68769.2	-30.932	67469.2	71123.1	3584.61	0.182	70353.8	-27.927	69223.1	72738.5	3469.23	0.184	67669.2	-21.089	66069.2	70384.6	4276.92	0.199	69176.9	-13.305	67723.1	71515.4	3776.92	0.191	-0.240166	-0.0679175	0.699004	-0.836555	-0.65987
246	hybrids	1	3	6	13	"orange1"	Hybrids	MxD Familie 1	TB1.26			Constant Modulated	0.036	73685.7	-37.776	72828.6	76257.1	3385.71	0.185	75428.6	-32.984	73828.6	77942.9	4057.14	0.205	74028.6	-30.016	71314.3	76557.1	5200	0.231	75100	-20.643	73614.3	77657.1	4014.29	0.195	0.316614	0.241178	-0.503662	-0.439686	0.261168
247	hybrids	1	3	6	13	"orange1"	Hybrids	MxD Familie 1	TB1.2			Frequ Modulated Downsweep	0.023	81842.9	-26.676	80464.3	83685.7	3171.43	0.17	74371.4	-23.762	72950	77535.7	4528.57	0.203	75871.4	-17.581	74135.7	78428.6	4242.86	0.201	76850	-12.839	75257.1	79550	4250	0.2	0.0136105	1.15909	1.24017	-0.226893	-0.313718
248	hybrids	1	3	6	13	"orange1"	Hybrids	MxD Familie 1	TB1.29			Frequ Modulated Downsweep	0.023	82957.1	-35.938	81871.4	85378.6	3450	0.191	74700	-32.086	73335.7	77514.3	4150	0.196	77521.4	-28.379	75714.3	79971.4	4221.43	0.191	77735.7	-19.076	76200	80907.1	4678.57	0.195	0.0648006	1.29743	-0.244829	0.0329628	-0.413856
249	hybrids	1	3	6	13	"orange1"	Hybrids	MxD Familie 1	TB1.13			Frequ Modulated Downsweep	0.027	83350	-29.126	81995.5	85981.8	3922.73	0.196	71877.3	-29.9	70322.7	74636.4	4259.09	0.202	77177.3	-23.135	75168.2	80059.1	4836.36	0.214	76500	-13.558	74963.6	79363.6	4372.73	0.2	-0.218736	1.4819	0.620783	0.108779	0.20967
250	hybrids	1	3	6	13	"orange1"	Hybrids	MxD Familie 1	TB1.26			Frequ Modulated Downsweep	0.029	91100	-37.95	89288.9	94044.4	4666.67	0.209	79277.8	-35.979	78122.2	82311.1	4122.22	0.199	84866.7	-28.967	83177.8	87966.7	4722.22	0.212	84755.6	-23.306	83222.2	88211.1	4955.56	0.212	0.565116	1.94549	-0.753959	0.77675	0.58202
251	hybrids	1	3	6	13	"orange1"	Hybrids	MxD Familie 1	TB1.18			Frequ Modulated Downsweep	0.032	93157.1	-31.851	91885.7	95571.4	3642.86	0.179	81357.1	-28.404	80085.7	84400	4271.43	0.196	88900	-21.304	87128.6	91814.3	4628.57	0.2	87285.7	-15.087	85685.7	89942.9	4228.57	0.195	0.845936	2.06002	0.538397	-0.122961	-0.42588
252	hybrids	1	3	6	13	"orange1"	Hybrids	MxD Familie 1	TB1.2	105.305	707	Frequ Modulated Upsweep	0.023	64226	-25.19	63102	66996	3842	0.189	73962	-21.454	72524	76428	3854	0.189	69782	-14.58	67962	72306	4300	0.199	71516	-8.562	69942	73988	4010	0.194	0.414644	-0.762063	1.71975	-0.393227	-0.432437
253	hybrids	1	3	6	13	"orange1"	Hybrids	MxD Familie 1	TB1.13	981.008	241	Frequ Modulated Upsweep	0.026	60598.2	-29.136	59092.7	63169.1	4029.09	0.201	71727.3	-27.034	70041.8	74325.5	4223.64	0.205	67605.5	-16.903	65858.2	70121.8	4212.73	0.2	69156.4	-10.233	67581.8	71560	3945.45	0.193	0.278238	-1.08139	1.1029	-0.205046	-0.0679367
254	hybrids	1	3	6	13	"orange1"	Hybrids	MxD Familie 1	TB1.18	154.338	93	Frequ Modulated Upsweep	0.029	65858.1	-29.515	64444.6	68893.2	4391.89	0.206	81089.2	-27.095	79558.1	84079.7	4459.46	0.208	77347.3	-18.091	75448.6	80005.4	4522.97	0.204	78870.3	-11.282	77268.9	81402.7	4093.24	0.195	1.44381	-0.986458	0.995685	0.178667	0.146289
255	hybrids	1	3	6	13	"orange1"	Hybrids	MxD Familie 1	TB1.26	59.932	566	Frequ Modulated Upsweep	0.029	70592.1	-33.258	69420.6	73527	4061.91	0.192	83941.3	-31.426	82439.7	87260.3	4757.14	0.216	79738.1	-25.052	77607.9	82679.4	5023.81	0.214	82444.4	-17.593	80877.8	85033.3	4109.52	0.195	1.64056	-0.595094	0.0905778	0.209149	0.233625
256	hybrids	1	3	6	13	"orange1"	Hybrids	MxD Familie 1	TB1.29	24.797	1233	Frequ Modulated Upsweep	0.031	68885.1	-35.697	67920.9	71082.1	3111.94	0.165	82056.7	-32.449	80359.7	84401.5	3998.51	0.187	74985.1	-25.524	73056.7	77547.8	4447.76	0.193	76913.4	-17.955	75283.6	79540.3	4217.91	0.184	1.14456	-0.649879	-0.112292	-0.489452	-1.09316
257	hybrids	1	3	6	13	"orange1"	Hybrids	MxD Familie 1	TB1.29			U Shaped	0.028	78985.7	-33.557	77928.6	81214.3	3242.86	0.169	80100	-31.1	78714.3	82685.7	3928.57	0.184	74928.6	-25.509	73342.9	78214.3	4842.86	0.191	77085.7	-16.821	75642.9	79742.9	4071.43	0.184	0.50245	0.609438	0.114811	-0.540189	-1.11439
258	hybrids	1	3	6	13	"orange1"	Hybrids	MxD Familie 1	TB1.2			U Shaped	0.032	75950	-23.329	73992.9	78564.3	4521.43	0.211	74107.1	-23.046	72171.4	76778.6	4535.71	0.21	66957.1	-15.631	65378.6	69492.9	4085.71	0.194	69821.4	-7.851	68271.4	72378.6	4078.57	0.197	-0.389982	0.599871	1.73831	0.227698	0.126744
259	hybrids	1	3	6	13	"orange1"	Hybrids	MxD Familie 1	TB1.13			U Shaped	0.035	77266.7	-30.61	75883.3	79300	3366.67	0.178	78083.3	-28.343	76033.3	81266.7	5150	0.225	70833.3	-18.842	69450	73600	4116.67	0.202	73266.7	-11.872	71900	75716.7	3800	0.194	0.126344	0.526679	0.829915	-0.202642	-0.0344885
260	hybrids	1	3	6	13	"orange1"	Hybrids	MxD Familie 1	TB1.26			U Shaped	0.036	78325	-38.31	76100	80775	4600	0.222	85775	-34.425	84050	89050	4950	0.223	72950	-26.06	71350	75525	4125	0.2	78200	-18.398	75875	81250	5325	0.211	0.8905	0.241634	-0.375903	1.32543	0.864144
261	hybrids	1	3	6	13	"orange1"	Hybrids	MxD Familie 1	TB1.18			U Shaped	0.057	84900	-16.94	83400	87800	4300	0.206	83000	-19.64	82500	85900	3400	0.182	72700	-11.51	71200	75100	3900	0.189	83400	-3.58	82000	85900	3900	0.192	0.593236	1.12959	2.54918	-0.495203	-0.514143
262	hybrids	1	3	6	13	"orange1"	Hybrids	MxD Familie 1	TB1.18			U Shaped Inverted	0.033	75540	-28.568	74460	78860	4340	0.221	79060	-27.814	78160	82940	4740	0.214	90260	-21.812	89020	92820	3800	0.193	85680	-11.732	84440	88540	4080	0.199	1.65367	0.120417	0.876398	0.218934	0.339981
263	hybrids	1	3	7	13	"green4"	Hybrids	MxD Familie 2	TB2.5			Complex 2	0.03	82000	-33.095	80500	83900	3400	0.181	87600	-33.095	84450	90300	5800	0.229	87600	-26.205	82950	90050	7050	0.218	87350	-15.81	85850	89750	3900	0.189	1.72808	0.492494	0.0687138	0.358893	0.194057
264	hybrids	1	3	7	13	"green4"	Hybrids	MxD Familie 2	TB2.28			Complex 2	0.031	67800	-28.953	65700	70266.7	4533.33	0.196	87200	-26.4	84100	89466.7	5300	0.213	76933.3	-19.687	74000	79533.3	5466.67	0.208	71066.7	-12.777	69633.3	73666.7	4033.33	0.188	1.30619	-0.979204	0.93883	0.622022	-0.012913
265	hybrids	1	3	7	13	"green4"	Hybrids	MxD Familie 2	TB2.10			Complex 2	0.039	73044.4	-32.057	71077.8	75151.9	4037.04	0.164	78851.9	-29.869	77296.3	81418.5	4074.07	0.179	73177.8	-25.323	69722.2	77844.4	8062.96	0.203	76588.9	-15.87	73714.8	79196.3	5444.44	0.192	0.63473	-0.0491877	0.300513	1.05446	-0.872336
266	hybrids	1	3	7	13	"green4"	Hybrids	MxD Familie 2	TB2.20			Complex 2	0.039	73206.2	-27.549	71709.4	75990.6	4234.38	0.194	82318.8	-24.434	79693.8	84525	4790.62	0.204	75815.6	-17.407	71137.5	84184.4	13006.2	0.249	76553.1	-9.538	72246.9	79537.5	7234.38	0.202	0.908368	-0.123133	1.32676	3.04764	0.808089
267	hybrids	1	3	7	13	"green4"	Hybrids	MxD Familie 2	TB2.6			Complex 2	0.043	70516.7	-23.787	69216.7	72616.7	3366.67	0.166	63850	-23.457	62433.3	66016.7	3550	0.186	78583.3	-13.498	76633.3	82233.3	5600	0.213	77416.7	-6.937	75783.3	80166.7	4366.67	0.194	0.0656047	0.303982	1.8023	-0.389436	-0.547542
268	hybrids	1	3	7	13	"green4"	Hybrids	MxD Familie 2	TB2.9			Complex 2	0.047	73266.7	-24.088	71400	75150	3683.33	0.167	65733.3	-21.138	64250	68216.7	3950	0.185	74000	-33.935	76266.7	97050	20700	0.177	83033.3	-6.542	81250	85550	4266.67	0.196	0.422258	0.48819	1.31343	0.861932	-1.06801
269	hybrids	1	3	7	13	"green4"	Hybrids	MxD Familie 2	TB2.5			Complex 3	0.044	65400	-21.8	63900	67800	3900	0.173	95700	-17.48	93700	98100	4300	0.19	75100	-15.78	73200	79500	6300	0.246	72700	-3.81	71200	75100	3900	0.183	2.0419	-1.63739	2.27368	-0.120139	-0.13975
270	hybrids	1	3	7	13	"green4"	Hybrids	MxD Familie 2	TB2.10			Complex 3	0.0725	82316.7	-28.5883	81083.3	84683.3	3533.33	0.172	77666.7	-26.2783	75783.3	80750	4916.67	0.201	56300	-45.4483	59600	78483.3	18850	0.1475	67166.7	-12.465	65633.3	69616.7	3950	0.181333	-0.755407	1.2727	0.214868	0.864142	-1.58972
271	hybrids	1	3	7	13	"green4"	Hybrids	MxD Familie 2	TB2.6			Constant Modulated	0.02	72716.7	-30.768	71716.7	74983.3	3216.67	0.16	72400	-36.127	71166.7	74250	3050	0.17	71483.3	-29.628	70500	74183.3	3633.33	0.179	72700	-20.488	71333.3	74983.3	3650	0.17	-0.0149343	0.275282	-0.287087	-1.30893	-1.93419
272	hybrids	1	3	7	13	"green4"	Hybrids	MxD Familie 2	TB2.28			Constant Modulated	0.022	69300	-33.825	68213.3	71386.7	3120	0.165	71760	-31.996	70233.3	74366.7	4080	0.192	69906.7	-24.867	68260	72373.3	4066.67	0.184	70900	-19.79	69153.3	73153.3	3966.67	0.18	-0.0210226	-0.0906025	-0.0649302	-0.654507	-1.25921
273	hybrids	1	3	7	13	"green4"	Hybrids	MxD Familie 2	TB2.9			Constant Modulated	0.022	73400	-32.676	71920	75740	3780	0.185	74380	-35.526	72900	76700	3780	0.177	72000	-25.972	70680	74480	3800	0.175	72500	-21.672	70840	74860	3980	0.184	0.0880774	0.249079	-0.301559	-0.506646	-1.25682
274	hybrids	1	3	7	13	"green4"	Hybrids	MxD Familie 2	TB2.5			Constant Modulated	0.024	72225	-22.445	71000	75150	4100	0.195	73300	-21.403	72100	76025	3875	0.184	71850	-10.563	70275	74175	3900	0.178	72075	-7.42	70525	74550	4000	0.181	0.0540828	0.185356	2.03298	-0.306612	-1.05575
275	hybrids	1	3	7	13	"green4"	Hybrids	MxD Familie 2	TB2.27			Constant Modulated	0.027	86366.7	-27.21	84433.3	88800	4333.33	0.19	86700	-28.84	84266.7	88666.7	4333.33	0.187	86066.7	-20.717	83633.3	88000	4366.67	0.195	84766.7	-13.787	83466.7	87200	3733.33	0.181	1.27529	1.06997	0.828707	-0.166334	-0.811475
276	hybrids	1	3	7	13	"green4"	Hybrids	MxD Familie 2	TB2.10			Constant Modulated	0.036	65557.1	-34.65	64478.6	67614.3	3107.14	0.163	65421.4	-33.272	64721.4	67835.7	3057.14	0.154	64414.3	-27.379	62971.4	67085.7	4085.71	0.178	65250	-19.275	63807.1	67564.3	3742.86	0.176	-0.68572	-0.191122	-0.217929	-1.25705	-1.99077
277	hybrids	1	3	7	13	"green4"	Hybrids	MxD Familie 2	TB2.20			Constant Modulated	0.038	77566.7	-34.347	76133.3	79733.3	3500	0.171	74033.3	-27.68	70433.3	76633.3	6100	0.227	79033.3	-17.5	77600	81500	3900	0.178	79533.3	-12.99	78066.7	81966.7	3900	0.176	0.412803	0.686196	0.661645	0.319677	-0.891734
278	hybrids	1	3	7	13	"green4"	Hybrids	MxD Familie 2	TB2.20			Frequ Modulated Downsweep	0.011	95700	-31.87	94200	98600	4300	0.195	83400	-37.57	82500	89300	6800	0.281	87800	-20.92	86400	90800	4300	0.197	86900	-18.09	84400	89800	5300	0.214	0.839192	2.23964	-0.0397607	1.98507	1.33303
279	hybrids	1	3	7	13	"green4"	Hybrids	MxD Familie 2	TB2.28			Frequ Modulated Downsweep	0.015	74700	-31.722	72745.5	76490.9	3681.82	0.172	69645.5	-32.365	68354.5	72081.8	3709.09	0.184	70881.8	-24.848	69336.4	73745.5	4363.64	0.191	71536.4	-20.463	69918.2	74000	4054.55	0.18	-0.350213	0.579313	-0.00931877	-0.488927	-1.16882
280	hybrids	1	3	7	13	"green4"	Hybrids	MxD Familie 2	TB2.6			Frequ Modulated Downsweep	0.017	79457.1	-32.319	77400	81642.9	4200	0.197	69642.9	-33.486	67957.1	72428.6	4414.29	0.199	72614.3	-25.736	71385.7	75428.6	4014.29	0.187	73400	-19.887	71857.1	75771.4	3885.71	0.18	-0.456139	1.12612	-0.0923788	-0.104859	-0.707062
281	hybrids	1	3	7	13	"green4"	Hybrids	MxD Familie 2	TB2.10			Frequ Modulated Downsweep	0.02	85966.7	-35.623	85150	87900	2733.33	0.153	82466.7	-34.832	81333.3	84666.7	3283.33	0.16	83800	-27.415	81716.7	86116.7	4333.33	0.191	82733.3	-19.983	81150	85133.3	3950	0.177	0.86402	1.23832	-0.377212	-1.15802	-1.80919
282	hybrids	1	3	7	13	"green4"	Hybrids	MxD Familie 2	TB2.9			Frequ Modulated Downsweep	0.022	80000	-27.36	78550	82200	3625	0.17	74900	-27.273	73550	77925	4325	0.198	73800	-16.438	72325	76375	4000	0.182	74550	-12.478	73050	76950	3900	0.181	-0.0481933	0.959485	1.08658	-0.382614	-1.12157
283	hybrids	1	3	7	13	"green4"	Hybrids	MxD Familie 2	TB2.27			Frequ Modulated Downsweep	0.022	83575	-28.868	81850	85900	3975	0.192	76600	-27.29	74925	79200	4250	0.185	75750	-17.393	74175	78200	3975	0.186	77825	-11.73	76500	80400	3875	0.179	0.0883251	1.27387	1.01783	-0.282962	-1.0011
284	hybrids	1	3	7	13	"green4"	Hybrids	MxD Familie 2	TB2.5			Frequ Modulated Downsweep	0.025	82811.1	-24.668	81611.1	85000	3366.67	0.167	74977.8	-25.629	72866.7	77155.6	4222.22	0.193	75255.6	-18.972	73622.2	78088.9	4422.22	0.195	77200	-10.24	75577.8	79744.4	4133.33	0.184	-0.051486	1.29212	1.33285	-0.344813	-0.954211
285	hybrids	1	3	7	13	"green4"	Hybrids	MxD Familie 2	TB2.28	161.575	106	Frequ Modulated Upsweep	0.024	67021.2	-33.51	65745.5	69125.8	3342.42	0.171	76515.2	-30.701	74778.8	78700	3880.3	0.181	69633.3	-24.509	67865.2	72221.2	4316.67	0.189	72113.6	-16.829	70448.5	74621.2	4139.39	0.182	0.452817	-0.57348	0.165772	-0.505065	-1.20762
286	hybrids	1	3	7	13	"green4"	Hybrids	MxD Familie 2	TB2.10	19.517	188	Frequ Modulated Upsweep	0.028	65865.6	-33.583	64743.8	67990.6	3215.62	0.164	73784.4	-29.631	72325	76171.9	3793.75	0.175	67640.6	-24.41	65978.1	69987.5	3981.25	0.181	71468.8	-17.391	69812.5	73765.6	3925	0.178	0.233377	-0.573869	0.190165	-0.771479	-1.59769
287	hybrids	1	3	7	13	"green4"	Hybrids	MxD Familie 2	TB2.9	182.433	773	Frequ Modulated Upsweep	0.029	70427.9	-27.167	68793.4	72796.7	3965.57	0.184	88231.1	-24.509	85939.3	90573.8	4581.97	0.196	74472.1	-15.714	72572.1	77134.4	4521.31	0.192	76947.5	-9.917	75223	79521.3	4257.38	0.186	1.43694	-0.74906	1.37425	0.163232	-0.696515
288	hybrids	1	3	7	13	"green4"	Hybrids	MxD Familie 2	TB2.5	142.703	1044	Frequ Modulated Upsweep	0.03	64577.6	-26.292	63151	67128.6	3932.65	0.187	80930.6	-23.072	78644.9	83269.4	4573.47	0.192	69969.4	-14.591	68110.2	72659.2	4500	0.195	71916.3	-8.326	70173.5	74438.8	4210.2	0.186	0.86061	-1.03749	1.59704	0.110499	-0.665578
289	hybrids	1	3	7	13	"green4"	Hybrids	MxD Familie 2	TB2.27	74.891	31	Frequ Modulated Upsweep	0.031	72991.7	-25.224	71358.3	75458.3	4083.33	0.18	87258.3	-24.099	86000	90366.7	4300	0.193	76783.3	-15.603	74566.7	79866.7	5258.33	0.2	77958.3	-9.77	76358.3	80666.7	4275	0.186	1.41434	-0.447146	1.50159	0.154868	-0.662869
290	hybrids	1	3	7	13	"green4"	Hybrids	MxD Familie 2	TB2.6	0.018	1218	Frequ Modulated Upsweep	0.032	68679.3	-26.782	67303.4	71232.8	3903.45	0.178	84455.2	-23.199	82412.1	86932.8	4467.24	0.193	72855.2	-15.25	71162.1	75339.7	4139.65	0.184	76379.3	-9.047	74796.6	78927.6	4098.28	0.183	1.20075	-0.764572	1.51242	-0.0512697	-1.00963
291	hybrids	1	3	7	13	"green4"	Hybrids	MxD Familie 2	TB2.20	9.759	743	Frequ Modulated Upsweep	0.036	69598.1	-27.406	68220.8	72250.9	3986.79	0.187	96900	-24.165	94366	99052.8	4639.62	0.194	78630.2	-17.327	76394.3	81530.2	5090.57	0.203	79801.9	-9.624	78145.3	82467.9	4281.13	0.189	2.32317	-1.24343	1.34523	0.252221	-0.442882
292	hybrids	1	3	7	13	"green4"	Hybrids	MxD Familie 2	TB2.6			U Shaped	0.029	76826.1	-25.441	75391.3	79160.9	3708.7	0.176	79134.8	-24.356	76969.6	81095.7	4078.26	0.179	70269.6	-18.852	68891.3	72747.8	3821.74	0.18	74839.1	-10.248	73256.5	77269.6	3973.91	0.182	0.231095	0.449421	1.3592	-0.412104	-1.31246
293	hybrids	1	3	7	13	"green4"	Hybrids	MxD Familie 2	TB2.28			U Shaped	0.03	70380	-34.7	67820	72100	4220	0.199	70760	-32.47	69680	73180	3460	0.17	63040	-27.124	61460	65380	3880	0.184	68220	-17.13	66840	71140	4260	0.187	-0.485456	0.0568346	-0.0714483	-0.250286	-0.962166
294	hybrids	1	3	7	13	"green4"	Hybrids	MxD Familie 2	TB2.10			U Shaped	0.03	77440	-31.337	75893.3	79306.7	3380	0.162	79666.7	-29.109	77780	81586.7	3760	0.173	72393.3	-21.722	70660	74553.3	3866.67	0.178	74033.3	-14.791	72440	76480	3993.33	0.177	0.283524	0.468068	0.531616	-0.674218	-1.72095
295	hybrids	1	3	7	13	"green4"	Hybrids	MxD Familie 2	TB2.9			U Shaped	0.031	78462.5	-25.265	76670.8	80616.7	3904.17	0.182	85004.2	-24.429	82083.3	87400	5258.33	0.207	71262.5	-15.098	69358.3	73925	4541.67	0.189	74037.5	-9.342	72291.7	76637.5	4300	0.188	0.519706	0.368952	1.51892	0.459006	-0.572681
296	hybrids	1	3	7	13	"green4"	Hybrids	MxD Familie 2	TB2.5			U Shaped	0.032	76656.2	-24.459	74818.8	79068.8	4215.62	0.191	79956.2	-21.964	77415.6	82606.2	5143.75	0.204	69856.2	-14.301	68328.1	72400	4046.88	0.181	73753.1	-7.697	72015.6	76415.6	4343.75	0.186	0.238095	0.386406	1.78111	0.542162	-0.670681
297	hybrids	1	3	7	13	"green4"	Hybrids	MxD Familie 2	TB2.20			U Shaped	0.035	85963.6	-25.895	83654.5	88290.9	4609.09	0.192	90409.1	-24.838	88590.9	92945.5	4300	0.192	75090.9	-16.895	73854.5	77981.8	4081.82	0.183	76254.5	-9.256	74436.4	78690.9	4218.18	0.184	0.757066	0.941938	1.41846	0.262908	-0.836685
298	hybrids	1	3	7	13	"green4"	Hybrids	MxD Familie 2	TB2.27			U Shaped	0.035	79425	-25.855	78225	81808.3	3541.67	0.179	82191.7	-27.549	80558.3	84550	3941.67	0.182	73516.7	-20.168	71766.7	76283.3	4483.33	0.194	79050	-11.178	77725	81550	3808.33	0.176	0.63316	0.568715	1.10004	-0.615924	-1.15221
299	ms	8	8	8	0	"black"	Spicilegus	Spicilegus	Spici66			Complex 2	0.021	74175	-35.735	72450	77450	4950	0.217	88100	-34.47	86125	91050	4825	0.208	77850	-34.183	73550	81125	7550	0.257	93575	-21.083	91750	96275	4450	0.193	2.12866	-0.423382	-0.618242	1.03294	1.07392
300	ms	8	8	8	0	"black"	Spicilegus	Spicilegus	Spici29			Complex 2	0.024	70433.3	-37.477	68933.3	73833.3	4800	0.222	60033.3	-33.647	57866.7	62266.7	4333.33	0.22	82633.3	-31.13	81000	84900	3900	0.209	67633.3	-24.02	66033.3	70100	4033.33	0.21	-0.535977	0.56876	-0.715249	0.216594	0.941487
301	ms	8	8	8	0	"black"	Spicilegus	Spicilegus	Spici11			Complex 2	0.025	66430.8	-31.638	65684.6	69653.8	3938.46	0.197	88061.5	-27.845	85776.9	90592.3	4753.85	0.201	76200	-24.198	74461.5	78715.4	4207.69	0.196	80446.2	-16.482	78069.2	82846.2	4723.08	0.187	1.83862	-1.17962	0.423826	0.534282	-0.375833
302	ms	8	8	8	0	"black"	Spicilegus	Spicilegus	Spici32			Complex 2	0.028	73190	-32.419	71813.3	76230	4356.67	0.221	59820	-32.981	58540	62643.3	4066.67	0.204	64656.7	-26.763	62463.3	69326.7	6813.33	0.211	62536.7	-17.601	61020	65076.7	4023.33	0.2	-1.58602	1.00273	0.00594542	0.0987713	0.50966
303	ms	8	8	8	0	"black"	Spicilegus	Spicilegus	Spici25			Complex 2	0.033	71725	-35.813	70400	75000	4575	0.203	77350	-32.74	75525	80750	5200	0.207	82725	-24.923	80400	85150	4725	0.199	79800	-19.345	78325	82225	3900	0.186	1.12394	-0.155185	-0.18083	0.452808	-0.193183
304	ms	8	8	8	0	"black"	Spicilegus	Spicilegus	Spici3			Complex 2	0.036	74560	-32.927	73560	77930	4290	0.2	83430	-32.495	81800	86150	4280	0.206	85020	-27.163	79580	92130	12500	0.203	83350	-16.801	81980	85890	3880	0.186	1.6175	-0.0963427	0.0305269	0.441759	-0.182328
305	ms	8	8	8	0	"black"	Spicilegus	Spicilegus	Spici18			Complex 2	0.041	71526.3	-35.692	70031.6	74631.6	4552.63	0.215	59573.7	-34.558	57726.3	62015.8	4231.58	0.208	72994.7	-34.09	69747.4	75610.5	5800	0.21	67694.7	-20.268	66226.3	70105.3	3863.16	0.182	-0.999061	0.750613	-0.578674	0.072882	0.0541382
306	ms	8	8	8	0	"black"	Spicilegus	Spicilegus	Spici15			Complex 2	0.041	79056	-35.334	77640	82084	4368	0.197	80000	-35.48	78612	82596	3928	0.191	85032	-32.216	82120	87684	5520	0.205	84836	-21.278	83220	87272	4016	0.187	1.21641	0.532604	-0.598302	-0.047933	-0.37086
309	ms	8	8	8	0	"black"	Spicilegus	Spicilegus	Spici32			Complex 3	0.033	76600	-29.03	74200	80000	5800	0.22	93700	-35.97	91300	96100	4800	0.213	59000	-23.57	57600	61500	3900	0.187	57100	-17.06	56100	60000	3900	0.196	-0.0805953	-0.028665	0.15062	0.754978	0.149589
310	ms	8	8	8	0	"black"	Spicilegus	Spicilegus	Spici25			Complex 3	0.046	74333.3	-35.713	72366.7	77100	4666.67	0.201	82133.3	-34.467	80666.7	85233.3	4500	0.19	81666.7	-27.087	67833.3	84100	16200	0.252	58700	-19.097	57066.7	60966.7	3866.67	0.191	0.0992679	0.0903645	-0.311941	0.938009	0.498441
311	ms	8	8	8	0	"black"	Spicilegus	Spicilegus	Spici15			Complex 3	0.047	79606.7	-34.147	78113.3	82540	4386.67	0.213	87420	-35.145	85560	90180	4553.33	0.212	76300	-29.699	72113.3	79466.7	7313.33	0.203	80906.7	-19.967	79333.3	83340	3966.67	0.184	1.12359	0.345539	-0.385515	0.314355	0.0195091
312	ms	8	8	8	0	"black"	Spicilegus	Spicilegus	Spici18			Complex 3	0.051	70433.3	-30.693	69116.7	72933.3	3800	0.199	81083.3	-31.722	79216.7	84183.3	4916.67	0.218	70600	-32.107	63333.3	73266.7	9883.33	0.203	68066.7	-17.14	66366.7	70350	3966.67	0.18	0.337401	-0.331766	0.0171051	0.389444	-0.170499
313	ms	8	8	8	0	"black"	Spicilegus	Spicilegus	Spici45			Complex 3	0.056	65850	-33.41	64900	67600	2650	0.186	68300	-33.26	67050	70550	3400	0.186	47550	-29.98	46800	66850	19950	0.22	81250	-18.065	79750	83650	3900	0.198	-0.220607	-0.311652	-0.17459	-0.131246	-0.0887912
314	ms	8	8	8	0	"black"	Spicilegus	Spicilegus	Spici3			Constant Modulated	0.011	67166.7	-42.107	66033.3	70266.7	4166.67	0.22	67333.3	-37.29	66866.7	70933.3	4033.33	0.177	70266.7	-32.153	68300	73033.3	4666.67	0.19	69800	-29.82	68633.3	72366.7	3733.33	0.189	-0.189213	-0.133478	-1.431	-0.347203	-0.457177
315	ms	8	8	8	0	"black"	Spicilegus	Spicilegus	Spici32			Constant Modulated	0.021	69228.6	-35.844	68585.7	71585.7	2957.14	0.182	71585.7	-37.099	70557.1	74642.9	4057.14	0.2	72071.4	-26.551	70614.3	74585.7	3957.14	0.2	72557.1	-23.29	71042.9	74871.4	3814.29	0.193	0.15065	-0.102236	-0.630754	-0.850032	-0.37929
316	ms	8	8	8	0	"black"	Spicilegus	Spicilegus	Spici29			Constant Modulated	0.023	74044.4	-37.8	72911.1	76511.1	3522.22	0.202	73944.4	-37.324	72911.1	77200	4244.44	0.221	75366.7	-28.977	74077.8	77755.6	3677.78	0.19	75366.7	-24.088	73833.3	77477.8	3600	0.186	0.311713	0.303215	-0.849433	-0.69583	-0.156337
317	ms	8	8	8	0	"black"	Spicilegus	Spicilegus	Spici13			Constant Modulated	0.025	72573.9	-35.983	71352.2	75308.7	3891.3	0.193	73773.9	-35.74	72247.8	76287	3982.61	0.193	74934.8	-27.405	73343.5	77330.4	3956.52	0.184	74669.6	-23.04	73130.4	76943.5	3800	0.177	0.299103	0.17125	-0.585058	-0.488458	-0.956934
318	ms	8	8	8	0	"black"	Spicilegus	Spicilegus	Spici66			Constant Modulated	0.028	68981.8	-43.211	68127.3	71145.5	2990.91	0.17	70390.9	-41.863	69563.6	73190.9	3600	0.186	71336.4	-29.5	69900	73809.1	3890.91	0.184	71300	-26.17	69945.5	73763.6	3809.09	0.179	0.00898062	-0.0810287	-1.45529	-1.04008	-1.30036
319	ms	8	8	8	0	"black"	Spicilegus	Spicilegus	Spici45			Constant Modulated	0.029	65028.6	-38.818	64157.1	67621.4	3414.29	0.183	66021.4	-38.476	64742.9	68092.9	3307.14	0.186	67621.4	-30.259	65978.6	70121.4	4100	0.198	67721.4	-24.598	66107.1	70050	3928.57	0.195	-0.415698	-0.271331	-1.0186	-0.884293	-0.542681
320	ms	8	8	8	0	"black"	Spicilegus	Spicilegus	Spici18			Constant Modulated	0.031	74331.8	-39.779	72950	76540.9	3554.55	0.19	75309.1	-37.426	73918.2	77500	3540.91	0.186	76418.2	-32.791	74909.1	78609.1	3681.82	0.176	75950	-25.231	74527.3	78254.5	3704.55	0.177	0.431005	0.268064	-1.12088	-0.909955	-1.21667
321	ms	8	8	8	0	"black"	Spicilegus	Spicilegus	Spici25			Constant Modulated	0.036	68800	-36.954	67562.5	71600	3987.5	0.187	70012.5	-39.538	68312.5	72462.5	4087.5	0.195	71000	-28.601	69237.5	73500	4225	0.183	71550	-23.383	69825	74050	4175	0.181	-0.0474232	-0.0564346	-0.869839	-0.118098	-0.929304
322	ms	8	8	8	0	"black"	Spicilegus	Spicilegus	Spici15			Constant Modulated	0.037	80037.5	-37.22	78800	82862.5	3987.5	0.196	80650	-36.634	79225	83187.5	3912.5	0.194	81612.5	-26.795	80337.5	84000	3637.5	0.177	81750	-23.578	80387.5	83987.5	3587.5	0.174	0.943295	0.656304	-0.697941	-0.648974	-1.08457
323	ms	8	8	8	0	"black"	Spicilegus	Spicilegus	Spici11			Constant Modulated	0.052	67050	-38.825	66650	69800	3150	0.181	68300	-41.8	67800	70500	2650	0.144	70250	-42.865	70000	72700	2650	0.152	70750	-26.455	69300	73200	3900	0.179	-0.0996242	-0.163973	-1.64245	-1.39857	-2.23619
324	ms	8	8	8	0	"black"	Spicilegus	Spicilegus	Spici29			Frequ Modulated Downsweep	0.012	76100	-34.46	66400	71200	4800	0.243	71300	-44.24	73200	77600	4300	0.222	72700	-25.63	71200	75600	4300	0.208	73700	-24.92	72200	76100	3900	0.194	0.271142	-0.0238534	-0.958943	0.134649	0.850504
325	ms	8	8	8	0	"black"	Spicilegus	Spicilegus	Spici15			Frequ Modulated Downsweep	0.013	85900	-36.79	84400	89300	4850	0.219	81250	-34.68	80500	84900	4350	0.208	85900	-26.725	84400	88350	3900	0.183	86350	-23.585	84950	88600	3650	0.179	1.07945	1.2474	-0.57982	-0.0262048	-0.388807
326	ms	8	8	8	0	"black"	Spicilegus	Spicilegus	Spici66			Frequ Modulated Downsweep	0.014	71566.7	-43.65	70566.7	73166.7	2533.33	0.198	71200	-44.69	70133.3	74666.7	4500	0.208	73200	-33.587	72233.3	75800	3566.67	0.179	73200	-31.247	72066.7	75633.3	3566.67	0.171	0.116706	0.127281	-1.97813	-1.04448	-0.905995
327	ms	8	8	8	0	"black"	Spicilegus	Spicilegus	Spici32			Frequ Modulated Downsweep	0.019	50950	-30.79	49500	53900	4300	0.213	47300	-35.96	46550	50700	4100	0.192	52450	-25.53	50750	55600	4800	0.216	54400	-18.66	52700	56850	4100	0.193	-2.03528	-0.956213	-0.0713654	0.00780387	0.159664
328	ms	8	8	8	0	"black"	Spicilegus	Spicilegus	Spici18			Frequ Modulated Downsweep	0.025	79233.3	-43.403	77733.3	81800	4000	0.203	73533.3	-46.247	72866.7	76300	3366.67	0.183	79066.7	-44.057	76800	81500	4633.33	0.218	76100	-29.05	74666.7	78566.7	3900	0.177	0.177665	0.898783	-2.24653	-0.589987	-0.430952
329	ms	8	8	8	0	"black"	Spicilegus	Spicilegus	Spici3			Frequ Modulated Downsweep	0.026	71240	-36.896	70660	73880	3180	0.17	63920	-38.384	63240	66460	3180	0.179	71440	-27.93	69780	73780	3960	0.186	71340	-22.392	69780	74160	4360	0.188	-0.545378	0.499566	-0.74368	-0.743961	-1.15567
330	ms	8	8	8	0	"black"	Spicilegus	Spicilegus	Spici13			Frequ Modulated Downsweep	0.03	81800	-37.804	81087.5	84437.5	3325	0.182	71312.5	-37.479	69712.5	74050	4287.5	0.203	77050	-31.188	75700	79475	3750	0.18	76000	-22.133	74600	78437.5	3812.5	0.178	-0.213423	1.35463	-0.829242	-0.607173	-1.00082
332	ms	8	8	8	0	"black"	Spicilegus	Spicilegus	Spici25			Frequ Modulated Downsweep	0.035	67540	-33.728	66860	69860	2980	0.151	62060	-36.926	60800	64500	3660	0.171	67140	-27.002	65380	69800	4340	0.185	67620	-21.184	65780	70360	4580	0.183	-0.81984	0.192376	-0.429322	-0.442704	-1.63972
333	ms	8	8	8	0	"black"	Spicilegus	Spicilegus	Spici45			Frequ Modulated Downsweep	0.042	70218.2	-37.333	69645.5	72781.8	3118.18	0.187	63900	-35.631	63381.8	66763.6	3336.36	0.188	72254.5	-29.905	70736.4	74645.5	3881.82	0.203	72572.7	-22.09	71018.2	75145.5	4090.91	0.201	-0.389797	0.357342	-0.675904	-0.899351	-0.246369
334	ms	8	8	8	0	"black"	Spicilegus	Spicilegus	Spici29	818.119	112	Frequ Modulated Upsweep	0.018	70740.8	-36.635	69400	73856.6	4402.63	0.219	79996.1	-37.397	78052.6	82592.1	4482.9	0.221	77267.1	-28.527	75500	79848.7	4313.16	0.211	77169.7	-23.141	75542.1	79697.4	4115.79	0.202	1.00248	-0.333988	-0.736171	0.195276	0.762582
335	ms	8	8	8	0	"black"	Spicilegus	Spicilegus	Spici32	282.149	442	Frequ Modulated Upsweep	0.02	69823.5	-34.902	68547.1	72590.2	3988.24	0.208	79619.6	-35.728	77888.2	81905.9	3982.35	0.208	76976.5	-26.781	75302	79415.7	4086.28	0.205	76509.8	-21.67	74872.5	78909.8	4000	0.199	0.985856	-0.428103	-0.446504	-0.296271	0.280411
336	ms	8	8	8	0	"black"	Spicilegus	Spicilegus	Spici3	643.971	111	Frequ Modulated Upsweep	0.021	70694.4	-37.305	69781.7	73708.5	3883.1	0.192	82153.5	-35.898	80738	84805.6	4021.13	0.197	79832.4	-28.165	77964.8	82400	4394.37	0.198	80295.8	-22.629	78533.8	82809.9	4235.21	0.189	1.3968	-0.466647	-0.661686	-0.137732	-0.416565
337	ms	8	8	8	0	"black"	Spicilegus	Spicilegus	Spici66	123.197	256	Frequ Modulated Upsweep	0.022	67509	-40.02	66484.6	70035.9	3506.41	0.182	75087.2	-39.607	73796.2	77693.6	3852.56	0.187	73784.6	-31.589	72139.7	76242.3	4074.36	0.188	74512.8	-25.798	72930.8	76971.8	4005.13	0.183	0.617652	-0.47964	-1.23033	-0.557493	-0.977481
338	ms	8	8	8	0	"black"	Spicilegus	Spicilegus	Spici13	301152	413	Frequ Modulated Upsweep	0.023	70353.3	-36.143	69095.6	73062.2	3926.67	0.194	77751.1	-37.379	76273.3	80317.8	4004.44	0.195	76502.2	-27.746	74844.4	79113.3	4240	0.192	76026.7	-22.896	74491.1	78504.4	3982.22	0.184	0.811796	-0.287283	-0.675867	-0.315665	-0.628633
339	ms	8	8	8	0	"black"	Spicilegus	Spicilegus	Spici11	295.553	1285	Frequ Modulated Upsweep	0.026	64459.7	-33.562	63377.8	67531.9	4097.22	0.201	81911.1	-32.058	79795.8	84558.3	4716.67	0.207	76405.6	-26.287	74311.1	79138.9	4798.61	0.201	78697.2	-18.186	76940.3	81309.7	4343.06	0.188	1.49836	-1.15186	-0.0202186	0.357349	-0.140921
340	ms	8	8	8	0	"black"	Spicilegus	Spicilegus	Spici45	122.993	160	Frequ Modulated Upsweep	0.027	64952.9	-36.396	63837.3	67788.2	3896.08	0.202	74331.4	-36.322	72619.6	76592.2	3925.49	0.207	72135.3	-28.347	70507.8	74631.4	4092.16	0.204	72576.5	-22.101	71070.6	75033.3	3937.26	0.197	0.53276	-0.703674	-0.617003	-0.404606	0.127865
341	ms	8	8	8	0	"black"	Spicilegus	Spicilegus	Spici25	73.467	832	Frequ Modulated Upsweep	0.03	67394.2	-37.663	66203.8	70348.1	4086.54	0.181	78882.7	-38.306	76882.7	81598.1	4663.46	0.192	78044.2	-29.52	76061.5	80640.4	4546.15	0.183	78571.2	-22.95	76994.2	81146.2	4121.15	0.174	1.21045	-0.693438	-0.851984	0.155708	-1.20945
342	ms	8	8	8	0	"black"	Spicilegus	Spicilegus	Spici15	46.632	961	Frequ Modulated Upsweep	0.031	79586.1	-36.836	78619.4	82330.6	3669.44	0.186	89163.9	-37.501	87736.1	91555.6	3786.11	0.192	87577.8	-30.063	85958.3	90102.8	4113.89	0.191	85741.7	-22.954	84258.3	88219.4	3927.78	0.181	1.93419	0.17756	-0.787828	-0.567737	-0.857276
343	ms	8	8	8	0	"black"	Spicilegus	Spicilegus	Spici18	240.786	960	Frequ Modulated Upsweep	0.031	72352.5	-36.374	71292.5	74842.5	3520	0.189	79785	-37.241	78027.5	81902.5	3835	0.191	77800	-31.739	76260	80275	3987.5	0.191	76935	-22.856	75407.5	79410	3975	0.182	0.913014	-0.14606	-0.797067	-0.586343	-0.809344
344	ms	8	8	8	0	"black"	Spicilegus	Spicilegus	Spici3			U Shaped	0.017	67300	-41.36	66800	70800	3900	0.16	70800	-38.73	69300	73200	3900	0.176	65400	-33.85	63900	67800	3900	0.181	67300	-29.16	66400	70300	3900	0.178	-0.335088	-0.156416	-1.48231	-0.453158	-1.63521
345	ms	8	8	8	0	"black"	Spicilegus	Spicilegus	Spici25			U Shaped	0.022	73700	-51.16	71700	77100	5300	0.184	73700	-38.73	73200	76600	3400	0.167	70300	-41.53	67800	72700	4800	0.167	74700	-29.31	73200	76600	3400	0.158	0.0685812	0.307422	-2.20682	-0.356796	-2.1352
346	ms	8	8	8	0	"black"	Spicilegus	Spicilegus	Spici13			U Shaped Inverted	0.02	71566.7	-37.985	70754.2	74354.2	3554.17	0.176	72075	-39.604	70991.7	75050	4004.17	0.194	75295.8	-28.393	73770.8	77650	3862.5	0.188	74637.5	-24.142	73154.2	77041.7	3858.33	0.18	0.271308	0.130355	-0.954682	-0.589896	-1.02828
347	ms	8	8	8	0	"black"	Spicilegus	Spicilegus	Spici32			U Shaped Inverted	0.025	55488.9	-28.468	54311.1	58666.7	4288.89	0.225	56544.4	-28.939	55555.6	59511.1	3922.22	0.197	65700	-17.402	63977.8	68000	3977.78	0.197	64188.9	-13.099	62611.1	66633.3	3977.78	0.198	-0.732397	-0.943869	0.892071	-0.215192	0.198741
348	ms	8	8	8	0	"black"	Spicilegus	Spicilegus	Spici29			U Shaped Inverted	0.025	72045.5	-34.645	70709.1	74581.8	3800	0.201	73318.2	-36.53	71981.8	76309.1	4227.27	0.21	77636.4	-28.484	76118.2	79836.4	3718.18	0.194	76927.3	-24.334	75490.9	79445.5	3936.36	0.199	0.535976	0.0751333	-0.65032	-0.342134	0.0452089
349	ms	8	8	8	0	"black"	Spicilegus	Spicilegus	Spici3			U Shaped Inverted	0.025	71077.8	-38.129	69988.9	74022.2	3966.67	0.198	71788.9	-36.599	70866.7	75155.6	4233.33	0.197	79433.3	-27.358	77733.3	82100	4311.11	0.188	78777.8	-23.412	77211.1	81277.8	4033.33	0.189	0.654004	0.0205656	-0.750423	-0.158999	-0.497028
350	ms	8	8	8	0	"black"	Spicilegus	Spicilegus	Spici66			U Shaped Inverted	0.033	70500	-39.785	69400	74025	4575	0.209	71850	-41.183	70400	75275	4800	0.206	78800	-32.093	77075	81350	4200	0.186	76350	-26.75	75275	79175	3900	0.193	0.539653	-0.00108566	-1.35552	0.245624	-0.172049
351	ms	8	8	8	0	"black"	Spicilegus	Spicilegus	Spici45			U Shaped Inverted	0.036	65981.8	-36.171	64986.4	68622.7	3581.82	0.194	67400	-36.829	66163.6	69895.5	3690.91	0.2	75418.2	-25.494	73790.9	77945.5	4109.09	0.204	74145.5	-20.243	72663.6	76590.9	3895.45	0.196	0.248216	-0.319317	-0.457106	-0.669758	-0.0932625
352	ms	8	8	8	0	"black"	Spicilegus	Spicilegus	Spici11			U Shaped Inverted	0.038	67471.4	-36.653	65942.9	70485.7	4485.71	0.205	70414.3	-33.844	69500	73742.9	4185.71	0.2	80114.3	-31.11	78285.7	82600	4285.71	0.193	77314.3	-20.834	75700	79885.7	4142.86	0.184	0.721118	-0.348389	-0.530818	0.12077	-0.403909
353	ms	8	8	8	0	"black"	Spicilegus	Spicilegus	Spici15			U Shaped Inverted	0.038	82192.9	-37.409	81064.3	85185.7	4057.14	0.205	85542.9	-37.755	84278.6	88371.4	4042.86	0.2	91821.4	-33.064	90100	94507.1	4371.43	0.202	87700	-23.745	86335.7	90242.9	3878.57	0.183	1.83139	0.60103	-0.955481	-0.307368	-0.285607
354	ms	8	8	8	0	"black"	Spicilegus	Spicilegus	Spici25			U Shaped Inverted	0.039	66018.5	-38.303	62107.4	66759.3	4588.89	0.19	69940.7	-39.088	68807.4	72837	3981.48	0.186	79270.4	-31.539	77337	81585.2	4207.41	0.185	77174.1	-25.52	75496.3	79937	4411.11	0.184	0.798844	-0.665056	-1.10454	0.262363	-0.912747
355	ms	8	8	8	0	"black"	Spicilegus	Spicilegus	Spici18			U Shaped Inverted	0.043	72716.7	-31.817	71233.3	75566.7	4250	0.203	77416.7	-35.693	76200	80100	3866.67	0.196	85900	-33.12	84100	88066.7	3966.67	0.189	78500	-20.81	77016.7	80766.7	3733.33	0.18	1.14599	-0.0699841	-0.437258	-0.429808	-0.639812

## Sheet: Data without 12 outliers_Pop_nu
Observation	OriginTAXON	CodeSP	CodeSubSP	CodePOP	pchcode	colcode	Population1	Population	Individual	Latencys	ofsyllables	CallType	meanduration	peakfrequstart	peakamplstart	minfreqstart	maxfrequstart	bandwstart	entropystart	peakfrequend	peakamplend	minfreqend	maxfrequend	bandwend	entropyend	peakfrequcentre	peakamplcentre	minfreqcenter	maxfreqcenter	bandwcentre	entropycentre	peakfrequmax	peakamplmax	minfreqmax	maxfrequmax	bandwmax	entropymax	FAC1_1	FAC2_1	FAC1_2	FAC1_3	FAC1_4
1	mmd	1	1	1	4	"gold"	Domesticus	Domesticus	MCB4.10			Complex 2	0.023	107850	-33.215	106150	110800	4600	0.23	68300	-28.21	66100	70500	4350	0.21	94200	-30.495	82700	97600	14800	0.271	82700	-16.6	81500	85650	4100	0.208	-0.972887	4.42178	0.135129	0.916062	1.83571
2	mmd	1	1	1	4	"gold"	Domesticus	Domesticus	MCB4.9			Complex 2	0.028	82518.2	-30.471	80845.5	84727.3	3863.64	0.192	74118.2	-30.972	71990.9	76927.3	4881.82	0.207	81981.8	-28.869	79945.5	85000	5009.09	0.196	76818.2	-18.145	75245.5	82072.7	6800	0.182	0.21474	1.2317	0.112511	2.08215	-0.473897
3	mmd	1	1	1	4	"gold"	Domesticus	Domesticus	MCB4.7			Complex 2	0.039	75771.4	-27.596	74114.3	82342.9	8171.43	0.216	80671.4	-27.17	78500	84157.1	5600	0.23	91614.3	-23.286	89800	97757.1	7914.29	0.232	87342.9	-11.453	85685.7	89871.4	4142.86	0.197	1.81459	0.19016	0.92593	2.56536	1.06124
4	mmd	1	1	1	4	"gold"	Domesticus	Domesticus	MC12			Complex 2	0.05	86833.3	-26.746	85320	89310	3940	0.185	74320	-24.406	72930	77106.7	4116.67	0.188	74346.7	-24.558	69583.3	82196.7	12563.3	0.202	76096.7	-8.871	74380	78586.7	4166.67	0.193	-0.360637	1.79575	1.18833	0.427606	-0.473301
5	mmd	1	1	1	4	"gold"	Domesticus	Domesticus	MCB4.9			Complex 3	0.034	87600	-38.04	86150	90250	4100	0.207	86150	-37.69	83950	88550	4550	0.229	66350	-29.72	64650	68550	3900	0.193	69300	-20.08	67850	71750	3900	0.181	-0.321895	1.47311	-0.70972	-0.087291	-0.0519861
6	mmd	1	1	1	4	"gold"	Domesticus	Domesticus	MCB4.7			Complex 3	0.039	66800	-32.67	63400	67800	4300	0.201	63400	-32.61	62900	65900	2900	0.165	89300	-21.49	87400	91700	4300	0.193	90800	-15.84	88800	92700	3900	0.182	1.34835	-0.410337	0.251727	-0.683296	-0.979353
7	mmd	1	1	1	4	"gold"	Domesticus	Domesticus	MC12			Complex 3	0.057	89133.3	-18.463	88000	92233.3	4166.67	0.184	56600	-20.23	55633.3	58200	2566.67	0.149	72200	-7.723	70933.3	74666.7	3733.33	0.185	67466.7	-5.97	66066.7	70133.3	4033.33	0.191	-2.16851	2.96206	2.44238	-0.827789	-1.33226
8	mmd	1	1	1	4	"gold"	Domesticus	Domesticus	MCB4.10			Constant Modulated	0.016	71700	-40.44	68800	72700	3900	0.189	69800	-37.19	67800	72200	4300	0.214	68800	-26.59	66800	72200	5300	0.213	69300	-25.73	67300	72200	4800	0.211	-0.348627	0.192326	-0.982641	0.450363	0.523456
9	mmd	1	1	1	4	"gold"	Domesticus	Domesticus	MCB4.9			Constant Modulated	0.022	67736.4	-35.968	66545.5	70254.5	3700	0.182	68836.4	-33.729	67036.4	71209.1	4127.27	0.196	68672.7	-27.405	67109.1	71018.2	3881.82	0.187	68481.8	-20.774	66981.8	70936.4	3927.27	0.183	-0.298522	-0.101699	-0.37839	-0.423804	-0.870325
10	mmd	1	1	1	4	"gold"	Domesticus	Domesticus	MC12			Constant Modulated	0.027	79840	-30.116	78560	82170	3560	0.183	78620	-30.653	77350	81650	4240	0.198	77970	-23.712	76760	80710	3930	0.188	78400	-15.621	76830	80920	4060	0.19	0.550558	0.735903	0.419077	-0.338593	-0.652083
11	mmd	1	1	1	4	"gold"	Domesticus	Domesticus	MCB4.7			Constant Modulated	0.041	57400	-35.383	56600	60500	3866.67	0.19	60166.7	-35.45	58533.3	64100	5466.67	0.217	59200	-32.56	57900	62600	4666.67	0.208	59500	-21.02	57900	62466.7	4533.33	0.215	-1.05173	-0.8053	-0.597156	0.706051	0.591407
12	mmd	1	1	1	4	"gold"	Domesticus	Domesticus	MCB4.9			Frequ Modulated Downsweep	0.024	72444.4	-36.483	71000	74872.2	3838.89	0.198	65844.4	-35.45	64511.1	68522.2	3983.33	0.195	70188.9	-28.404	68750	72861.1	4088.89	0.19	69994.4	-21.532	68405.6	72500	4055.56	0.184	-0.589822	0.538671	-0.55351	-0.320868	-0.608902
13	mmd	1	1	1	4	"gold"	Domesticus	Domesticus	MCB4.10			Frequ Modulated Downsweep	0.026	89756.2	-28.766	88156.2	92181.2	3993.75	0.203	73493.8	-29.749	72031.2	76687.5	4581.25	0.214	80450	-19.826	78868.8	83387.5	4487.5	0.208	83412.5	-14.096	81525	86218.8	4656.25	0.211	0.0136583	2.06778	0.718413	0.455418	0.62396
14	mmd	1	1	1	4	"gold"	Domesticus	Domesticus	MC12			Frequ Modulated Downsweep	0.027	100735	-35.207	98488.2	103000	4452.94	0.205	86247.1	-33.638	84558.8	88535.3	3911.76	0.187	90523.5	-24.504	88494.1	93582.4	5029.41	0.211	91129.4	-20.107	89405.9	94205.9	4747.06	0.204	0.993499	2.66973	-0.218142	0.466804	0.165661
15	mmd	1	1	1	4	"gold"	Domesticus	Domesticus	MCB4.7			Frequ Modulated Downsweep	0.03	108852	-32.233	107417	110948	3468.97	0.17	95700	-31.907	94331	98317.2	3941.38	0.187	101972	-24.985	100207	104645	4406.9	0.202	102441	-17.943	100500	104824	4279.31	0.197	2.13611	3.0786	0.103719	-0.318934	-0.586055
16	mmd	1	1	1	4	"gold"	Domesticus	Domesticus	MCB4.9	251.618	775	Frequ Modulated Upsweep	0.02	62831.2	-35.707	61770.8	65666.7	3847.92	0.192	71750	-32.753	70352.1	74639.6	4239.58	0.2	69202.1	-27.876	67375	71712.5	4300	0.192	71681.2	-20.181	70081.2	74081.2	3979.17	0.182	0.338728	-0.828195	-0.303567	-0.24676	-0.63236
17	mmd	1	1	1	4	"gold"	Domesticus	Domesticus	MCB4.10	35.388	44	Frequ Modulated Upsweep	0.028	64981	-29.821	63800	67333.3	3490.48	0.189	78890.5	-28.066	77314.3	81304.8	3938.09	0.197	66961.9	-27.964	67147.6	75081	7890.48	0.209	75142.9	-13.149	72790.5	77866.7	5028.57	0.211	0.843995	-0.921253	0.551617	0.453562	0.228461
18	mmd	1	1	1	4	"gold"	Domesticus	Domesticus	MC12	390.538	116	Frequ Modulated Upsweep	0.031	75491.7	-33.194	74200	77704.2	3462.5	0.177	84083.3	-31.854	82595.8	86575	3933.33	0.188	79362.5	-24.876	77408.3	82058.3	4620.83	0.2	80883.3	-18.148	79212.5	83400	4162.5	0.196	1.28768	-0.0331756	0.0516897	-0.393585	-0.537491
19	mmd	1	1	1	4	"gold"	Domesticus	Domesticus	MCB4.7	159.235	88	Frequ Modulated Upsweep	0.035	74055.9	-35.893	72761.8	76358.8	3558.82	0.189	88297.1	-34.192	86585.3	90911.8	4291.18	0.208	80900	-27.781	78741.2	83826.5	5032.35	0.221	83585.3	-19.383	81747.1	86144.1	4338.23	0.202	1.8217	-0.410105	-0.341804	-0.0460029	0.358495
20	mmd	1	1	1	4	"gold"	Domesticus	Domesticus	MC12			U Shaped	0.014	75633.3	-40.087	74633.3	78566.7	3866.67	0.192	79666.7	-35.683	77266.7	82000	4666.67	0.215	78233.3	-26.707	76800	81500	4666.67	0.193	79066.7	-21.867	77433.3	81333.3	3866.67	0.194	0.83216	0.252592	-0.710718	-0.110156	-0.133408
21	mmd	1	1	1	4	"gold"	Domesticus	Domesticus	MCB4.7			U Shaped	0.024	97350	-26.275	95483.3	99883.3	4350	0.201	96233.3	-21.447	94350	99150	4766.67	0.214	88400	-19.265	87366.7	91500	4116.67	0.196	93616.7	-11.535	91500	95900	4366.67	0.197	1.85369	1.84322	1.38505	0.459063	0.0848618
22	mmd	1	1	1	4	"gold"	Domesticus	Domesticus	MCB4.9			U Shaped	0.024	67185.7	-35.869	65742.9	69700	3942.86	0.192	66928.6	-31.717	65328.6	69157.1	3800	0.185	62800	-31.77	57500	74385.7	16842.9	0.204	64657.1	-19.581	62942.9	67271.4	4271.43	0.185	-0.744538	-0.0208929	-0.348023	0.65414	-0.578878
23	mmd	1	1	1	4	"gold"	Domesticus	Domesticus	MCB4.10			U Shaped	0.042	81750	-32.88	80800	83200	2400	0.149	74200	-30.445	73450	76600	3100	0.177	70300	-22.77	68800	72950	4100	0.203	79050	-15.25	77100	81000	3850	0.196	-0.12051	1.17229	0.336641	-1.46741	-0.998743
24	mmd	1	1	1	4	"gold"	Domesticus	Domesticus	MCB4.10			U Shaped Inverted	0.01	86900	-33	83400	88800	5300	0.227	77100	-20.75	75100	78600	3400	0.181	90300	-13.09	88800	92700	3900	0.196	90300	-13.09	88800	92700	3900	0.196	1.1062	1.40881	1.19134	-0.0629674	-0.0562504
25	mmd	1	1	1	4	"gold"	Domesticus	Domesticus	MCB4.9			U Shaped Inverted	0.021	62766.7	-37.177	61766.7	66200	4366.67	0.218	65066.7	-35.077	64100	67466.7	3333.33	0.173	71566.7	-20.303	69766.7	73833.3	4033.33	0.182	71233.3	-17.853	69900	73533.3	3566.67	0.176	-0.0323017	-0.523772	-0.154379	-0.72225	-0.964794
26	mmd	1	1	1	4	"gold"	Domesticus	Domesticus	MC12			U Shaped Inverted	0.033	88333.3	-33.957	86833.3	90733.3	3866.67	0.19	90100	-35.5	89300	93033.3	3666.67	0.184	97133.3	-34.557	95333.3	99566.7	4166.67	0.199	91100	-19.93	88966.7	95033.3	5966.67	0.227	2.19646	1.02046	-0.535375	0.914175	0.277778
27	mmd	1	1	1	4	"gold"	Domesticus	Domesticus	MCB4.7			U Shaped Inverted	0.035	66914.3	-38.074	65328.6	69500	4114.29	0.211	69071.4	-31.997	67600	72785.7	5114.29	0.236	80085.7	-25.043	77857.1	82757.1	4857.14	0.21	74228.6	-19.007	72685.7	76900	4128.57	0.2	0.520378	-0.34658	-0.245175	0.387626	0.802899
28	mmm	1	2	2	16	"red"	Musculus 1	Musculus 1	SPB4.44			Complex 2	0.018	55600	-50.9	55100	57600	2400	0.196	70800	-36.36	68800	72200	3400	0.187	56600	-37.57	55100	60000	4800	0.257	58100	-35.03	56100	61000	4800	0.21	-0.49212	-1.44786	-2.23473	-0.618436	0.912975
30	mmm	1	2	2	16	"red"	Musculus 1	Musculus 1	SPB30.15			Complex 2	0.037	87325	-37.06	85650	89925	4225	0.206	71000	-35.438	67825	72925	5075	0.217	69775	-33.688	68075	71975	3875	0.198	76875	-21.94	75250	79775	4475	0.196	-0.814635	2.04354	-0.757765	0.59811	0.198035
31	mmm	1	2	2	16	"red"	Musculus 1	Musculus 1	SPB9.9			Complex 2	0.039	66445.5	-39.477	61027.3	73172.7	12118.2	0.202	58318.2	-35.522	56854.5	61418.2	4518.18	0.224	53400	-30.085	51518.2	68227.3	16636.4	0.224	57263.6	-21.267	55390.9	63681.8	8263.64	0.212	-1.81978	0.352272	-0.743793	7.31099	1.02246
32	mmm	1	2	2	16	"red"	Musculus 1	Musculus 1	SPB7.3			Complex 2	0.039	87666.7	-31.262	79200	91033.3	11750	0.223	78733.3	-26.045	76533.3	81666.7	5066.67	0.21	56350	-42.04	60000	79150	19100	0.158	73200	-11.032	71650	75633.3	3966.67	0.185	-0.573382	1.56884	0.261964	4.50874	-0.564176
33	mmm	1	2	2	16	"red"	Musculus 1	Musculus 1	SPB12.13			Complex 2	0.046	70000	-31.6	68123.1	77253.8	9069.23	0.216	67007.7	-30.893	64738.5	69623.1	4846.15	0.212	58769.2	-28.125	56961.5	68769.2	11746.2	0.226	65446.2	-16.958	63215.4	68053.8	4815.39	0.216	-1.0738	0.483633	0.138659	3.36298	1.162
34	mmm	1	2	2	16	"red"	Musculus 1	Musculus 1	SPB2.14			Complex 2	0.05	68300	-28.625	66475	80150	13625	0.238	79050	-27.318	77475	81725	4225	0.205	76975	-17.1	75625	79425	3775	0.192	77825	-10.693	76225	86025	9725	0.207	1.05047	-0.28402	1.08684	8.00842	0.6045
35	mmm	1	2	2	16	"red"	Musculus 1	Musculus 1	SPB29.56			Constant Modulated	0.024	60540	-40.551	59433.3	62880	3413.33	0.197	62100	-37.181	61060	64760	3653.33	0.195	61640	-30.225	60133.3	64013.3	3853.33	0.195	62280	-25.956	60720	64540	3773.33	0.189	-0.890642	-0.585206	-1.10621	-0.86242	-0.427069
36	mmm	1	2	2	16	"red"	Musculus 1	Musculus 1	SPB25.5			Constant Modulated	0.029	52325	-40.453	50500	54650	4125	0.221	52450	-39.6	50975	55100	4100	0.222	52700	-33.725	51325	54850	3525	0.206	53150	-26.72	51825	55500	3650	0.202	-1.84345	-1.03253	-1.35895	-0.472212	0.72321
37	mmm	1	2	2	16	"red"	Musculus 1	Musculus 1	SPB6.24			Constant Modulated	0.036	64711.1	-38.351	63677.8	66477.8	2722.22	0.175	64911.1	-34.479	63522.2	67333.3	3755.56	0.195	63433.3	-25.659	62011.1	65977.8	3933.33	0.191	64622.2	-19.396	63266.7	66944.4	3677.78	0.18	-0.750957	-0.257921	-0.416379	-1.17953	-0.980254
38	mmm	1	2	2	16	"red"	Musculus 1	Musculus 1	SPB9.9			Constant Modulated	0.043	59033.3	-36.725	57650	60816.7	3150	0.185	58383.3	-34.28	57166.7	60983.3	3783.33	0.188	58533.3	-30.977	56833.3	60733.3	3866.67	0.197	59383.3	-22.318	58150	62050	3883.33	0.199	-1.29163	-0.590738	-0.622551	-0.841532	-0.412699
39	mmm	1	2	2	16	"red"	Musculus 1	Musculus 1	SPB4.44			Constant Modulated	0.043	54025	-47.505	52325	56725	4350	0.226	54650	-40.998	53900	57800	3825	0.198	55575	-39.34	54050	58075	4000	0.196	55000	-28.158	53275	57200	3900	0.191	-1.58252	-0.955495	-2.01435	-0.284182	0.0470468
40	mmm	1	2	2	16	"red"	Musculus 1	Musculus 1	SPB26.4			Constant Modulated	0.05	54375	-42.181	52800	56837.5	3975	0.224	54525	-40.53	53425	57875	4387.5	0.234	57450	-35.391	55850	59987.5	4100	0.222	56712.5	-26.329	55225	59262.5	4000	0.206	-1.44748	-0.934818	-1.52115	-0.126907	1.2698
41	mmm	1	2	2	16	"red"	Musculus 1	Musculus 1	SPB30.15			Constant Modulated	0.051	59280	-35.829	58160	61760	3580	0.181	61120	-35.296	59570	63860	4250	0.198	59040	-28.113	57460	61270	3780	0.185	60420	-19.793	58830	62540	3690	0.176	-1.09257	-0.650695	-0.421638	-0.597846	-1.04968
42	mmm	1	2	2	16	"red"	Musculus 1	Musculus 1	SPB12.13			Constant Modulated	0.055	56666.7	-34.135	55350	58866.7	3466.67	0.183	59850	-32.043	58783.3	62683.3	3850	0.196	57883.3	-20.977	56116.7	60250	4133.33	0.194	58633.3	-14.568	56983.3	61216.7	4183.33	0.198	-1.13602	-0.909657	0.281997	-0.445564	-0.399432
43	mmm	1	2	2	16	"red"	Musculus 1	Musculus 1	SPB7.3			Constant Modulated	0.075	63293.8	-34.876	61625	65593.8	3900	0.189	66468.8	-30.999	64925	68956.2	4000	0.197	64493.8	-24.38	62943.8	66793.8	3831.25	0.182	64956.2	-15.681	63368.8	67431.2	4043.75	0.18	-0.52133	-0.503399	0.141688	-0.312943	-0.915335
44	mmm	1	2	2	16	"red"	Musculus 1	Musculus 1	SPB2.14			Constant Modulated	0.084	61975	-31.496	59762.5	64762.5	4937.5	0.223	62025	-27.549	60750	65200	4400	0.209	65875	-17.253	64525	68312.5	3762.5	0.193	66537.5	-12.944	65025	68925	3887.5	0.194	-0.581616	-0.498361	0.820031	0.192141	0.18129
45	mmm	1	2	2	16	"red"	Musculus 1	Musculus 1	SPB26.4			Frequ Modulated Downsweep	0.017	73366.7	-37.95	71900	76300	4300	0.237	67500	-39.033	65866.7	70600	4666.67	0.252	69933.3	-32.67	67966.7	73033.3	5000	0.24	69266.7	-25.423	67966.7	71733.3	3733.33	0.204	-0.582289	0.598674	-1.11308	0.00505479	1.91849
46	mmm	1	2	2	16	"red"	Musculus 1	Musculus 1	SPB25.5			Frequ Modulated Downsweep	0.023	73700	-51.73	69300	74700	5300	0.238	58100	-53.31	56600	61500	4800	0.229	59000	-39.9	57100	61500	4300	0.215	58500	-34.22	57100	61000	3900	0.185	-2.05875	0.992911	-3.12963	0.565705	0.783341
47	mmm	1	2	2	16	"red"	Musculus 1	Musculus 1	SPB12.13			Frequ Modulated Downsweep	0.024	75633.3	-31.897	72833.3	79700	6800	0.243	65233.3	-31.247	63400	68133.3	4633.33	0.225	67500	-27.7	65366.7	70266.7	4833.33	0.218	68800	-19.71	67333.3	71400	4033.33	0.206	-0.981366	0.978592	-0.0122708	1.27267	1.32712
48	mmm	1	2	2	16	"red"	Musculus 1	Musculus 1	SPB4.44			Frequ Modulated Downsweep	0.025	65963.6	-42.859	63381.8	68181.8	4736.36	0.229	59927.3	-45.132	58372.7	62545.5	4118.18	0.215	58827.3	-38.314	57300	61472.7	4136.36	0.202	61145.5	-30.357	59263.6	63481.8	4190.91	0.201	-1.47524	0.116584	-2.05753	0.224099	0.643896
49	mmm	1	2	2	16	"red"	Musculus 1	Musculus 1	SPB6.24			Frequ Modulated Downsweep	0.028	81375	-38.003	80175	83450	3250	0.168	76375	-35.76	74400	78450	4000	0.233	76250	-26.528	74625	78825	4125	0.19	74925	-22.875	73550	77450	3900	0.178	0.0510805	1.06868	-0.653143	-0.676023	-0.613119
50	mmm	1	2	2	16	"red"	Musculus 1	Musculus 1	SPB29.56			Frequ Modulated Downsweep	0.029	67100	-41.745	66100	69750	3600	0.193	60750	-35.375	59750	63400	3600	0.235	61950	-32.57	60250	64200	3850	0.202	62200	-25.13	60750	64650	3900	0.192	-1.33393	0.258947	-1.10819	-0.715147	0.24755
51	mmm	1	2	2	16	"red"	Musculus 1	Musculus 1	SPB2.14			Frequ Modulated Downsweep	0.036	70360	-36.48	67720	72300	4560	0.223	65080	-30.464	63440	67720	4240	0.219	64680	-27.632	63140	67900	4760	0.207	66620	-21.784	65100	69300	4180	0.198	-0.869746	0.320466	-0.30041	0.23436	0.63075
52	mmm	1	2	2	16	"red"	Musculus 1	Musculus 1	SPB7.3			Frequ Modulated Downsweep	0.039	80250	-30.665	78850	82500	3650	0.188	72250	-27.16	70500	74650	4100	0.188	66350	-16.32	64900	68800	3900	0.175	68300	-12.23	66850	70750	3900	0.177	-0.845831	1.2099	0.942206	-0.475241	-1.23067
53	mmm	1	2	2	16	"red"	Musculus 1	Musculus 1	SPB30.15			Frequ Modulated Downsweep	0.044	69683.3	-36.2	67566.7	71800	4183.33	0.19	62766.7	-33.127	60833.3	65216.7	4333.33	0.194	62433.3	-28.695	60733.3	64816.7	4033.33	0.196	61900	-20.763	60483.3	64400	3883.33	0.184	-1.33176	0.425282	-0.398436	-0.147271	-0.630572
54	mmm	1	2	2	16	"red"	Musculus 1	Musculus 1	SPB9.9			Frequ Modulated Downsweep	0.079	91700	-40.6	89800	92700	2900	0.211	72200	-26.68	71200	75100	3900	0.187	70300	-24.19	68800	72700	3900	0.185	72200	-19.09	70800	74700	3900	0.179	-1.07455	2.4196	-0.0919439	-0.885393	-0.746431
55	mmm	1	2	2	16	"red"	Musculus 1	Musculus 1	SPB29.56	55.485	1436	Frequ Modulated Upsweep	0.026	53803.8	-37.329	52626.6	56319	3644.3	0.199	62378.5	-32.863	61250.6	65006.3	3711.39	0.199	59784.8	-25.893	58240.5	62212.7	3951.9	0.199	61239.2	-19.952	59773.4	63683.5	3886.08	0.197	-0.627054	-1.36569	-0.320313	-0.651139	-0.0983562
56	mmm	1	2	2	16	"red"	Musculus 1	Musculus 1	SPB4.44	32.106	512	Frequ Modulated Upsweep	0.029	55010.4	-41.136	53426.9	57237.3	3765.67	0.202	65968.7	-39.322	64486.6	68783.6	4247.76	0.22	59807.5	-35.944	58103	62414.9	4258.21	0.208	62935.8	-26.765	61292.5	65371.6	4046.27	0.195	-0.372879	-1.41914	-1.44746	-0.234059	0.321842
57	mmm	1	2	2	16	"red"	Musculus 1	Musculus 1	SPB26.4	199.886	983	Frequ Modulated Upsweep	0.029	48529.5	-37.857	47029.5	51568.2	4482.95	0.232	62265.9	-35.809	60785.2	65331.8	4489.77	0.24	59773.9	-29.372	58026.1	62327.3	4259.09	0.224	60264.8	-22.456	58670.5	62783	4071.59	0.214	-0.397519	-1.96531	-0.71244	0.19801	1.67114
58	mmm	1	2	2	16	"red"	Musculus 1	Musculus 1	SPB25.5	47.587	326	Frequ Modulated Upsweep	0.03	49052.9	-34.734	47155.3	51672.9	4476.47	0.213	60980	-30.328	59431.8	63616.5	4143.53	0.219	56248.2	-23.936	54632.9	58670.6	4008.24	0.209	58688.2	-16.974	57163.5	61144.7	3952.94	0.209	-0.717609	-1.84217	0.132745	-0.0545291	0.789484
59	mmm	1	2	2	16	"red"	Musculus 1	Musculus 1	SPB9.9	48.357	787	Frequ Modulated Upsweep	0.032	51335.7	-36.173	50220	53902.9	3645.71	0.186	62524.3	-34.478	61095.7	65272.9	4111.43	0.201	59331.4	-27.903	57507.1	61847.1	4292.86	0.207	61134.3	-20.358	59512.9	63648.6	4102.86	0.199	-0.515911	-1.65073	-0.419884	-0.3021	-0.0651858
60	mmm	1	2	2	16	"red"	Musculus 1	Musculus 1	SPB6.24	18.882	328	Frequ Modulated Upsweep	0.033	59882.1	-39.76	58629.5	62014.1	3341.03	0.182	69689.7	-36.001	68320.5	71939.7	3582.05	0.184	64937.2	-31.452	63371.8	67357.7	3956.41	0.188	67639.7	-22.852	66092.3	70101.3	3976.92	0.183	0.0144127	-1.0579	-0.897414	-0.773163	-1.01844
61	mmm	1	2	2	16	"red"	Musculus 1	Musculus 1	SPB12.13	388.579	105	Frequ Modulated Upsweep	0.038	55796.4	-35.018	54136.4	58443.6	4258.18	0.203	65243.6	-32.611	63549.1	68240	4636.36	0.216	59025.5	-25.56	57276.4	61483.6	4176.36	0.202	61443.6	-18.06	59758.2	64030.9	4227.27	0.204	-0.571909	-1.26598	-0.0923005	0.268614	0.394511
62	mmm	1	2	2	16	"red"	Musculus 1	Musculus 1	SPB30.15	78.348	2469	Frequ Modulated Upsweep	0.043	55261.8	-32.962	53685.3	57825	4089.71	0.196	68197.1	-32.505	65813.2	70875	5019.12	0.213	61470.6	-26.362	59832.4	63950	4077.94	0.19	64026.5	-17.578	62476.5	66535.3	4036.76	0.183	-0.152172	-1.47649	0.0148935	0.218757	-0.411935
63	mmm	1	2	2	16	"red"	Musculus 1	Musculus 1	SPB7.3	24.749	2661	Frequ Modulated Upsweep	0.045	60327.7	-34.213	58561.5	62770.8	4152.31	0.197	74980	-30.115	72958.5	77553.8	4541.54	0.204	64875.4	-21.202	63327.7	67292.3	3940	0.183	66573.8	-14.427	64904.6	69041.5	4103.08	0.183	0.274134	-1.23331	0.371795	0.078237	-0.632079
64	mmm	1	2	2	16	"red"	Musculus 1	Musculus 1	SPB2.14	11.604	962	Frequ Modulated Upsweep	0.046	58737.7	-33.78	57279.2	61397.4	4084.42	0.212	72353.2	-32.016	70601.3	75046.8	4398.7	0.218	67576.6	-24.226	65462.3	70993.5	5493.51	0.206	69722.1	-16.089	68223.4	72224.7	3981.82	0.193	0.452301	-1.32585	0.132155	0.00584093	0.344626
65	mmm	1	2	2	16	"red"	Musculus 1	Musculus 1	SPB2.14			U Shaped	0.014	64400	-44.24	62000	66400	4300	0.218	66800	-30.64	64400	68800	4300	0.206	63400	-39.4	62000	65900	3900	0.2	66400	-27.73	63400	68300	4800	0.219	-0.571643	-0.409518	-1.32948	0.5293	0.766485
66	mmm	1	2	2	16	"red"	Musculus 1	Musculus 1	SPB26.4			U Shaped	0.03	55600	-41.81	52200	57600	5300	0.272	52200	-43.1	51200	56600	5300	0.34	47800	-28.78	45400	50200	4800	0.219	52200	-23.27	51200	54600	3400	0.221	-2.19759	-0.71064	-1.28545	0.45997	3.63203
67	mmm	1	2	2	16	"red"	Musculus 1	Musculus 1	SPB4.44			U Shaped	0.031	67458.3	-41.603	65550	70358.3	4733.33	0.238	67341.7	-38.033	65433.3	70216.7	4750	0.231	59400	-36.724	57850	62250	4350	0.204	65258.3	-26.228	63675	68033.3	4283.33	0.208	-0.871208	-0.0164397	-1.40566	0.574209	1.17136
68	mmm	1	2	2	16	"red"	Musculus 1	Musculus 1	SPB7.3			U Shaped	0.036	76254.5	-36.282	73645.5	78036.4	4354.55	0.21	74136.4	-30.298	72490.9	76881.8	4345.45	0.2	65290.9	-22.079	63872.7	67727.3	3836.36	0.181	69418.2	-15.338	67600	71990.9	4345.45	0.189	-0.457074	0.582672	0.189987	0.246119	-0.412598
69	mmm	1	2	2	16	"red"	Musculus 1	Musculus 1	SPB9.9			U Shaped	0.036	62157.1	-38.231	60585.7	64500	3885.71	0.203	62100	-38.586	61014.3	65171.4	4142.86	0.21	54500	-32.471	52828.6	57200	4342.86	0.212	59371.4	-25.296	58057.1	62585.7	4500	0.211	-1.35944	-0.362971	-1.09346	0.0998621	0.632238
70	mmm	1	2	2	16	"red"	Musculus 1	Musculus 1	SPB6.24			U Shaped	0.039	67350	-43.583	65500	69550	3975	0.198	68800	-40.458	67100	70875	3750	0.198	60725	-38.85	59650	63575	3875	0.202	65875	-26.805	64150	68550	4325	0.201	-0.688198	-0.121607	-1.71292	-0.185805	0.0151752
71	mmm	1	2	2	16	"red"	Musculus 1	Musculus 1	SPB25.5			U Shaped	0.044	62500	-31.84	61000	64900	3900	0.215	64400	-34.91	63400	67800	4300	0.237	59500	-34.5	58500	62000	3400	0.265	64400	-15.31	62900	66800	3900	0.204	-0.796336	-0.48824	-0.178486	-0.314763	1.82529
72	mmm	1	2	2	16	"red"	Musculus 1	Musculus 1	SPB12.13			U Shaped	0.044	66913	-34.902	65447.8	69778.3	4273.91	0.209	68434.8	-31.949	66704.3	71052.2	4300	0.21	60773.9	-29.694	59047.8	65295.7	6217.39	0.204	64656.5	-18.9	63030.4	67439.1	4378.26	0.205	-0.738754	-0.112579	-0.216929	0.374764	0.444005
73	mmm	1	2	2	16	"red"	Musculus 1	Musculus 1	SPB30.15			U Shaped	0.045	69933.3	-32.722	67777.8	72344.4	4522.22	0.217	70922.2	-31.616	68600	73633.3	4977.78	0.216	63922.2	-25.207	62277.8	66355.6	4044.44	0.192	66511.1	-17.994	64955.6	69088.9	4077.78	0.183	-0.546394	0.0641546	0.0843947	0.414743	-0.0708544
74	mmm	1	2	2	16	"red"	Musculus 1	Musculus 1	SPB4.44			U Shaped Inverted	0.011	67800	-34.38	66400	70800	4300	0.223	67300	-39.76	67300	70300	2900	0.22	70800	-26.26	69300	72700	3400	0.189	69800	-23.64	68300	72200	3900	0.186	-0.212614	-0.0730438	-0.694897	-0.743697	0.0829627
75	mmm	1	2	2	16	"red"	Musculus 1	Musculus 1	SPB29.56			U Shaped Inverted	0.028	55466.7	-34.71	53633.3	58066.7	4366.67	0.224	59700	-30.67	58566.7	63433.3	4833.33	0.22	62600	-20.433	61166.7	65066.7	3866.67	0.195	61800	-17.05	60366.7	64266.7	3900	0.189667	-0.717523	-1.1101	0.217459	0.147533	0.275169
76	mmm	1	2	2	16	"red"	Musculus 1	Musculus 1	SPB25.5			U Shaped Inverted	0.038	45200	-36.637	44050	48266.7	4183.33	0.21	49583.3	-33.55	48383.3	52366.7	3933.33	0.212	53816.7	-33.122	50416.7	65300	14883.3	0.197	51633.3	-20.223	50500	54400	3883.33	0.207833	-1.59716	-1.68002	-0.546141	0.408941	0.439787
77	mmm	1	2	2	16	"red"	Musculus 1	Musculus 1	SPB9.9			U Shaped Inverted	0.038	51900	-33.472	51400	54340	2880	0.161	58340	-34.864	56480	61060	4540	0.21	63240	-24.032	61860	65780	3880	0.195	61360	-18.876	59920	64120	4160	0.2056	-0.66003	-1.39765	-0.118158	-0.43606	-0.297694
78	mmm	1	2	2	16	"red"	Musculus 1	Musculus 1	SPB6.24			U Shaped Inverted	0.049	56600	-32.503	55133.3	59200	4033.33	0.19	58200	-32.267	57100	60833.3	3700	0.187	65400	-20.8	64066.7	67966.7	3900	0.18	66400	-14.193	64900	68633.3	3733.33	0.178	-0.579631	-0.929492	0.375856	-0.599579	-1.11692
79	mmm	1	2	2	16	"red"	Musculus 1	Musculus 1	SPB2.14			U Shaped Inverted	0.061	56000	-24.45	53840	58740	4840	0.219	64800	-23.09	63220	67720	4420	0.209	74840	-11.372	73520	77220	3700	0.188	74540	-7.494	73120	77020	3880	0.1864	0.646083	-1.42071	1.82334	0.149087	-0.124841
80	mmm	1	2	2	16	"red"	Musculus 1	Musculus 1	SPB30.15			U Shaped Inverted	0.077	49100	-26.303	48466.7	52666.7	4166.67	0.189	52333.3	-23.567	50533.3	57066.7	6433.33	0.227	65233.3	-12.973	63900	68133.3	4200	0.179	65066.7	-7.283	63733.3	67466.7	3733.33	0.174667	-0.613593	-1.49148	1.67021	0.653183	-0.676654
132	mmm	1	2	4	16	"black"	Musculus 2	Musculus 2	RB25.18			Complex 2	0.023	57127.3	-31.638	55390.9	60054.5	4600	0.2	57836.4	-37.737	56290.9	62054.5	5736.36	0.22	35136.4	-85.471	44309.1	98781.8	54381.8	0.123	61472.7	-22.672	59345.5	64000	4627.27	0.202	-1.18024	-0.675601	-2.16707	4.54199	-0.877758
134	mmm	1	2	4	16	"black"	Musculus 2	Musculus 2	RB12.9			Complex 2	0.062	75350	-25.32	74900	79550	4600	0.205	65850	-22.945	63450	68350	4800	0.224	92250	-23.32	91050	94700	3650	0.2	78550	-9.84	77100	81000	3900	0.195	0.445845	0.827904	1.32093	0.219518	0.289056
135	mmm	1	2	4	16	"black"	Musculus 2	Musculus 2	RB25.18			Constant Modulated	0.016	48870.8	-43.978	47629.2	51462.5	3783.33	0.197	47820.8	-41.861	46883.3	50629.2	3695.83	0.185	50208.3	-33.716	48804.2	52620.8	3804.17	0.182	50020.8	-30.562	48529.2	52379.2	3825	0.178	-2.2013	-1.17395	-1.82824	-0.650918	-1.02323
136	mmm	1	2	4	16	"black"	Musculus 2	Musculus 2	RB20.5			Constant Modulated	0.027	66666.7	-30.133	66166.7	68000	1733.33	0.13	67333.3	-24.173	66833.3	69966.7	3033.33	0.185	68800	-18.927	67500	71233.3	3733.33	0.19	68933.3	-15.693	67966.7	71433.3	3400	0.181	-0.254305	-0.209208	0.871184	-2.12764	-1.68504
137	mmm	1	2	4	16	"black"	Musculus 2	Musculus 2	RB25.10			Constant Modulated	0.029	64015.6	-29.551	63128.1	66350	3184.38	0.175	64371.9	-28.982	63131.2	66656.2	3471.88	0.182	65434.4	-19.884	63959.4	67675	3703.12	0.189	65325	-14.108	63871.9	67740.6	3856.25	0.191	-0.653217	-0.303668	0.714129	-0.990725	-0.933962
138	mmm	1	2	4	16	"black"	Musculus 2	Musculus 2	RB29.4			Constant Modulated	0.029	66537.5	-36.753	65650	69312.5	3625	0.204	69275	-32.283	68200	71425	3187.5	0.171	69462.5	-25.189	68075	71600	3525	0.189	69637.5	-19.358	67937.5	71850	3875	0.196	-0.124797	-0.259615	-0.214125	-0.921189	-0.597105
139	mmm	1	2	4	16	"black"	Musculus 2	Musculus 2	RB23.5			Constant Modulated	0.03	59352.9	-36.656	58229.4	62282.4	3994.12	0.219	61247.1	-34.869	59964.7	64258.8	4258.82	0.228	62576.5	-29.071	61105.9	65129.4	4000	0.209	62217.6	-22.53	60782.4	64635.3	3841.18	0.204	-0.848463	-0.671315	-0.60138	-0.29319	0.873114
140	mmm	1	2	4	16	"black"	Musculus 2	Musculus 2	RB21.8			Constant Modulated	0.03	75364	-30.628	73800	78152	4296	0.22	77880	-31.015	76676	80540	3808	0.207	77756	-22.714	76280	80196	3892	0.208	77840	-16.476	76380	80228	3840	0.204	0.694682	0.260201	0.364615	-0.364586	0.583468
141	mmm	1	2	4	16	"black"	Musculus 2	Musculus 2	RB28.27			Constant Modulated	0.032	68576.9	-24.382	67226.9	70792.3	3546.15	0.171	68950	-23.099	67588.5	71380.8	3761.54	0.183	68415.4	-14.919	67042.3	70753.8	3684.61	0.175	68734.6	-9.322	67380.8	71088.5	3684.61	0.175	-0.312527	-0.0346072	1.63391	-0.832671	-1.56285
142	mmm	1	2	4	16	"black"	Musculus 2	Musculus 2	RB20.11			Constant Modulated	0.033	74611.1	-33.528	73255.6	76855.6	3577.78	0.15	69011.1	-33.997	67500	71466.7	3922.22	0.158	75455.6	-24.647	74011.1	77911.1	3866.67	0.157	75588.9	-19.92	74044.4	77922.2	3833.33	0.154	-0.0422296	0.586565	-0.146949	-0.632349	-2.94312
143	mmm	1	2	4	16	"black"	Musculus 2	Musculus 2	RB23.4			Constant Modulated	0.037	74780	-30.034	73580	77760	4115	0.223	75955	-29.471	74480	78765	4215	0.226	75730	-21.252	74315	78170	3840	0.211	76560	-14.514	75095	78935	3820	0.205	0.449637	0.31998	0.606324	-0.28552	0.951632
144	mmm	1	2	4	16	"black"	Musculus 2	Musculus 2	RB12.9			Constant Modulated	0.047	71140	-27.164	69780	73580	3760	0.187	73380	-22.15	71520	75640	4080	0.193	74260	-20.632	72400	76220	3800	0.191	74260	-9.532	72820	76720	3900	0.19	0.296783	0.0184393	1.36169	-0.443004	-0.622005
145	mmm	1	2	4	16	"black"	Musculus 2	Musculus 2	RB25.18			Frequ Modulated Downsweep	0.014	53482.1	-41.462	51846.2	55825.6	3943.59	0.196	47238.5	-41.256	45917.9	50469.2	4489.74	0.211	52538.5	-32.27	51115.4	55110.3	3974.36	0.185	52289.7	-28.202	50679.5	54715.4	4010.26	0.183	-2.27828	-0.661543	-1.51751	-0.0976973	-0.517855
146	mmm	1	2	4	16	"black"	Musculus 2	Musculus 2	RB21.8			Frequ Modulated Downsweep	0.03	83860	-32.032	81820	86353.3	4466.67	0.225	75713.3	-31.761	73873.3	78960	5013.33	0.237	76840	-24.879	75213.3	79346.7	4086.67	0.215	77700	-16.817	76120	80153.3	4006.67	0.216	0.0589792	1.32996	0.177792	0.358468	1.44553
147	mmm	1	2	4	16	"black"	Musculus 2	Musculus 2	RB23.5			Frequ Modulated Downsweep	0.03	62840	-40.168	61360	65760	4320	0.231	56700	-41.366	54840	59440	4500	0.237	57960	-32.686	56480	60520	3980	0.214	59500	-28.884	58080	62000	3900	0.211	-1.65319	-0.0193092	-1.50307	-0.00832413	1.39055
148	mmm	1	2	4	16	"black"	Musculus 2	Musculus 2	RB20.11			Frequ Modulated Downsweep	0.032	84588.9	-38.528	82788.9	86855.6	4022.22	0.173	76022.2	-36.958	74333.3	78788.9	4388.89	0.172	77600	-25.401	75944.4	80577.8	4577.78	0.17	78333.3	-18.676	76933.3	80855.6	3877.78	0.16	0.100657	1.39837	-0.503567	-0.160424	-2.1141
149	mmm	1	2	4	16	"black"	Musculus 2	Musculus 2	RB20.5			Frequ Modulated Downsweep	0.036	80666.7	-30.647	78900	82633.3	3733.33	0.199	69466.7	-25.21	67833.3	72533.3	4666.67	0.219	74333.3	-24.267	72566.7	76933.3	4333.33	0.217	74966.7	-11.943	73366.7	77433.3	4033.33	0.198	-0.395228	1.2543	0.816135	-0.0720821	0.480919
150	mmm	1	2	4	16	"black"	Musculus 2	Musculus 2	RB25.10			Frequ Modulated Downsweep	0.036	69850	-25.916	68956.2	71725	2731.25	0.155	62118.8	-27.465	61025	64637.5	3556.25	0.182	65018.8	-15.296	63550	67743.8	4137.5	0.195	66543.8	-10.324	65012.5	69018.8	3962.5	0.192	-1.05345	0.449857	1.28617	-1.04589	-1.0723
151	mmm	1	2	4	16	"black"	Musculus 2	Musculus 2	RB23.4			Frequ Modulated Downsweep	0.036	80744.8	-31.739	79172.4	83334.5	4106.9	0.224	71910.3	-32.3	70248.3	75069	4758.62	0.244	74600	-25.385	73117.2	77413.8	4258.62	0.224	76320.7	-17.849	74796.6	78889.7	4058.62	0.212	-0.170413	1.17389	0.101971	0.141816	1.577
152	mmm	1	2	4	16	"black"	Musculus 2	Musculus 2	RB28.27			Frequ Modulated Downsweep	0.038	74807.7	-23.845	73307.7	77046.2	3715.39	0.178	68015.4	-22.122	66688.5	70719.2	3984.61	0.186	70576.9	-12.969	69080.8	73007.7	3892.31	0.177	71142.3	-7.441	69661.5	73561.5	3876.92	0.178	-0.506441	0.699652	1.85582	-0.513446	-1.33127
153	mmm	1	2	4	16	"black"	Musculus 2	Musculus 2	RB29.4			Frequ Modulated Downsweep	0.041	77600	-34.279	76187.5	80037.5	3800	0.202	68612.5	-31.958	67387.5	71287.5	3862.5	0.205	71550	-26.293	70075	74125	3987.5	0.203	72662.5	-19.339	71175	75200	4012.5	0.195	-0.509489	0.994401	-0.106467	-0.426928	0.0384308
154	mmm	1	2	4	16	"black"	Musculus 2	Musculus 2	RB12.9			Frequ Modulated Downsweep	0.049	77642.9	-26.726	76271.4	80171.4	3857.14	0.191	68942.9	-22.327	67542.9	72014.3	4428.57	0.208	70600	-16.343	69357.1	73071.4	3671.43	0.196	71657.1	-10.314	70271.4	74042.9	3757.14	0.192	-0.571856	0.998746	1.46466	-0.36101	-0.241011
155	mmm	1	2	4	16	"black"	Musculus 2	Musculus 2	RB25.18	53.869	281	Frequ Modulated Upsweep	0.016	51422.2	-42.086	50144.4	54277.8	4077.78	0.206	55622.2	-44.318	53977.8	58155.6	4122.22	0.218	55077.8	-34.574	53100	57388.9	4255.56	0.191	55244.4	-28.878	53944.4	57622.2	3655.56	0.176	-1.4276	-1.25863	-1.79793	-0.430105	-0.362424
156	mmm	1	2	4	16	"black"	Musculus 2	Musculus 2	RB23.5	77.07	949	Frequ Modulated Upsweep	0.02	54162.7	-35.618	52768.7	57077.6	4250.75	0.229	64191	-34.972	62670.1	67150.7	4426.87	0.234	63110.4	-27.311	61465.7	65523.9	4034.33	0.216	63032.8	-21.739	61425.4	65546.3	4083.58	0.213	-0.321355	-1.42567	-0.464576	0.0640096	1.40186
157	mmm	1	2	4	16	"black"	Musculus 2	Musculus 2	RB29.4	759.507	1159	Frequ Modulated Upsweep	0.025	60620	-34.419	59317.3	63624	4252	0.211	71520	-32.626	70124	74084	3910.67	0.201	69038.7	-25.624	67326.7	71610.7	4253.33	0.205	70125.3	-19.262	68608	72661.3	4016	0.197	0.364025	-1.06389	-0.12241	-0.190532	0.176815
158	mmm	1	2	4	16	"black"	Musculus 2	Musculus 2	RB20.5	576.267	1030	Frequ Modulated Upsweep	0.028	58819	-31.524	57454.4	61748.1	4234.18	0.21	71764.6	-28.907	70236.7	74596.2	4307.6	0.213	71036.7	-19.086	69244.3	73470.9	4193.67	0.206	71602.5	-14.391	70053.2	74115.2	4036.71	0.199	0.628362	-1.31458	0.629262	-0.0169378	0.389988
159	mmm	1	2	4	16	"black"	Musculus 2	Musculus 2	RB25.10	1174.62	333	Frequ Modulated Upsweep	0.029	58995.5	-32.303	57965.9	61236.4	3222.73	0.175	64570.5	-30.154	63381.8	66943.2	3522.73	0.187	64829.5	-22.226	63154.5	67184.1	3988.64	0.194	64900	-15.834	63393.2	67111.4	3695.45	0.188	-0.40857	-0.90556	0.367825	-1.04704	-0.85669
160	mmm	1	2	4	16	"black"	Musculus 2	Musculus 2	RB12.9	89.63	55	Frequ Modulated Upsweep	0.029	72203.3	-31.43	71050	75183.3	4066.67	0.2	83696.7	-31.351	82253.3	86393.3	4083.33	0.204	79480	-23.549	77636.7	82083.3	4400	0.209	80450	-16.856	78993.3	82893.3	3873.33	0.197	1.41778	-0.368531	0.265323	-0.287645	0.139931
161	mmm	1	2	4	16	"black"	Musculus 2	Musculus 2	RB20.11	1248.27	50	Frequ Modulated Upsweep	0.03	69370.8	-31.868	67775	72500	4666.67	0.181	79387.5	-28.417	77791.7	81820.8	3987.5	0.163	77004.2	-19.143	75487.5	79416.7	3904.17	0.16	76625	-14.448	75179.2	79025	3825	0.157	1.01248	-0.475531	0.63145	-0.137018	-2.36146
162	mmm	1	2	4	16	"black"	Musculus 2	Musculus 2	RB21.8	98.514	90	Frequ Modulated Upsweep	0.03	70893.8	-33.208	69352.1	73722.9	4318.75	0.22	81793.8	-32.94	79827.1	84270.8	4385.42	0.227	77583.3	-24.135	75966.7	80237.5	4235.42	0.218	78250	-18.716	76702.1	80704.2	3972.92	0.212	1.18316	-0.422398	-0.00693718	0.0106792	1.19938
163	mmm	1	2	4	16	"black"	Musculus 2	Musculus 2	RB28.27	1437.54	118	Frequ Modulated Upsweep	0.033	63633.3	-27.87	62327.3	66178.8	3815.15	0.181	71330.3	-24.829	69893.9	73827.3	3909.09	0.185	69297	-16.365	67760.6	71763.6	3972.73	0.182	69833.3	-10.352	68403	72251.5	3830.3	0.177	0.19019	-0.717601	1.2835	-0.530421	-1.25113
164	mmm	1	2	4	16	"black"	Musculus 2	Musculus 2	RB23.4	948.942	417	Frequ Modulated Upsweep	0.034	67973.7	-30.472	66410.5	70939.5	4468.42	0.233	77365.8	-27.896	75473.7	80415.8	4881.58	0.243	74576.3	-22.579	72952.6	76963.2	3978.95	0.215	76223.7	-14.3	74718.4	78692.1	3944.74	0.207	0.851554	-0.544652	0.631834	0.251484	1.42097
165	mmm	1	2	4	16	"black"	Musculus 2	Musculus 2	RB25.18			U Shaped	0.011	47800	-36.56	46300	49800	3400	0.18	43900	-44.88	43900	47300	3400	0.161	47300	-31.36	45800	49800	3900	0.176	47800	-30.59	46300	49800	3400	0.169	-2.57363	-1.14974	-1.5356	-1.23844	-1.87156
166	mmm	1	2	4	16	"black"	Musculus 2	Musculus 2	RB23.5			U Shaped	0.023	60371.4	-37.803	58400	62942.9	4500	0.238	60214.3	-40.349	58542.9	63628.6	5028.57	0.255	60828.6	-32.119	59457.1	63357.1	3885.71	0.22	60557.1	-25.311	58828.6	63085.7	4200	0.213	-1.09803	-0.531901	-1.14797	0.502909	1.86661
167	mmm	1	2	4	16	"black"	Musculus 2	Musculus 2	RB20.11			U Shaped	0.024	67200	-34.338	64775	69775	4950	0.173	86350	-34.09	84325	88600	4225	0.169	77825	-35.278	76600	80525	3875	0.167	82350	-19.89	80650	84925	4200	0.163	1.90472	-1.13064	-0.505393	0.351259	-2.13262
168	mmm	1	2	4	16	"black"	Musculus 2	Musculus 2	RB25.10			U Shaped	0.032	63900	-35.88	62000	64900	2900	0.153	56100	-28.17	54100	58500	4300	0.215	51700	-33.48	51200	56600	5300	0.211	58100	-15.84	56600	60500	3900	0.191	-1.99136	0.088975	-0.0482427	-0.619486	-0.418976
169	mmm	1	2	4	16	"black"	Musculus 2	Musculus 2	RB28.27			U Shaped	0.032	75800	-23.51	74000	77766.7	3666.67	0.173	74166.7	-21.397	72533.3	76766.7	4166.67	0.185	69633.3	-16.75	67966.7	71866.7	3900	0.182	72700	-6.053	71233.3	75133.3	3900	0.177	-0.127673	0.521872	1.8621	-0.439379	-1.35349
170	mmm	1	2	4	16	"black"	Musculus 2	Musculus 2	RB29.4			U Shaped	0.034	71950	-33.735	70400	73700	3250	0.196	72925	-37.395	71625	75150	3500	0.206	66225	-34.498	64875	68575	3650	0.214	71025	-24.135	68925	73425	4475	0.22	-0.217136	0.157548	-0.815454	-0.515476	0.728336
171	mmm	1	2	4	16	"black"	Musculus 2	Musculus 2	RB23.4			U Shaped	0.039	79162.5	-29.054	77537.5	81862.5	4287.5	0.229	78800	-27.721	77100	81987.5	4825	0.24	74437.5	-20.438	72887.5	76850	3937.5	0.208	77950	-13.901	76400	80337.5	3887.5	0.207	0.423253	0.675652	0.793688	0.10563	1.21878
172	mmm	1	2	4	16	"black"	Musculus 2	Musculus 2	RB21.8			U Shaped	0.04	88457.1	-39.71	86242.9	90985.7	4700	0.237	91400	-38.219	88814.3	93357.1	4485.71	0.227	79342.9	-32.169	77857.1	81700	3814.29	0.214	82528.6	-24.14	80957.1	85142.9	4142.86	0.223	1.11292	1.15241	-1.08539	0.310717	1.60922
173	mmm	1	2	4	16	"black"	Musculus 2	Musculus 2	RB12.9			U Shaped	0.043	78158.3	-26.668	76616.7	81016.7	4341.67	0.214	80725	-25.778	79491.7	83000	3441.67	0.184	74258.3	-16.379	72958.3	76766.7	3800	0.192	77866.7	-11.806	76275	80291.7	4000	0.191	0.582315	0.489901	1.22762	-0.395146	-0.360518
174	mmm	1	2	4	16	"black"	Musculus 2	Musculus 2	RB20.5			U Shaped	0.053	62000	-38.66	61000	65400	4300	0.144	67300	-30.36	67300	70300	2900	0.185	56600	-33.48	54600	59000	4300	0.202	65400	-21.44	64400	67800	3400	0.192	-0.667813	-0.61689	-0.561103	-1.03753	-1.06202
175	mmm	1	2	4	16	"black"	Musculus 2	Musculus 2	RB23.4			U Shaped Inverted	0.016	75600	-44.62	74700	78100	3400	0.254	76100	-39.68	75100	79500	4300	0.234	76600	-25.5	75100	79100	3900	0.209	77100	-23.29	75600	79500	3900	0.206	0.499634	0.378892	-1.16364	-0.497325	1.44923
176	mmm	1	2	4	16	"black"	Musculus 2	Musculus 2	RB25.18			U Shaped Inverted	0.018	46792.3	-37.108	45653.8	49707.7	4023.08	0.201	45884.6	-36.716	45053.8	49107.7	4007.69	0.2	51492.3	-29.096	49976.9	53961.5	3946.15	0.185	50669.2	-23.902	48876.9	53123.1	4200	0.188	-2.13274	-1.33439	-0.779956	-0.13803	-0.488057
177	mmm	1	2	4	16	"black"	Musculus 2	Musculus 2	RB23.5			U Shaped Inverted	0.025	52675	-27.895	51250	55375	4100	0.22	55100	-30.628	53800	57700	3875	0.22	60600	-16.615	59275	62950	3650	0.202	60850	-14.96	59400	63200	3775	0.203	-1.02562	-1.17844	0.773092	-0.482793	0.643421
178	mmm	1	2	4	16	"black"	Musculus 2	Musculus 2	RB21.8			U Shaped Inverted	0.029	67950	-29.273	66600	70525	3850	0.219	68900	-30.005	67475	71400	3850	0.208	74925	-19.223	72950	77450	4475	0.215	73425	-15.843	71825	75900	4000	0.204	0.181618	-0.159056	0.615032	-0.386828	0.694386
179	mmm	1	2	4	16	"black"	Musculus 2	Musculus 2	RB20.5			U Shaped Inverted	0.029	58052.9	-31.283	56564.7	61147.1	4535.29	0.209	60388.2	-31.063	59035.3	64088.2	4994.12	0.231	69435.3	-18.766	67829.4	71988.2	4135.29	0.202	69147.1	-13.796	67623.5	71588.2	3941.18	0.203	-0.220753	-0.890326	0.574517	0.336737	0.652871
180	mmm	1	2	4	16	"black"	Musculus 2	Musculus 2	RB25.10			U Shaped Inverted	0.034	60685.7	-28.504	59857.1	63228.6	3285.71	0.168	61400	-27.263	60371.4	63585.7	3171.43	0.171	67328.6	-19.204	65328.6	69785.7	4414.29	0.201	66928.6	-9.334	65471.4	69585.7	4085.71	0.194	-0.516876	-0.575883	1.09817	-0.865785	-0.915425
181	mmm	1	2	4	16	"black"	Musculus 2	Musculus 2	RB29.4			U Shaped Inverted	0.035	64320	-35.28	62840	67320	4440	0.211	65120	-35.946	63920	67720	3780	0.212	70960	-27.054	69280	73180	3860	0.207	70080	-19.97	68600	72300	3700	0.194	-0.179013	-0.366833	-0.40285	-0.415713	0.288838
182	mmm	1	2	4	16	"black"	Musculus 2	Musculus 2	RB12.9			U Shaped Inverted	0.036	76650	-14.93	74650	78300	3650	0.185	74650	-15.61	73200	77800	4600	0.204	79550	-6.595	78100	82000	3900	0.191	77100	-3.61	76100	79550	3400	0.186	0.492455	0.483869	2.98949	-0.614533	-0.590218
183	mmm	1	2	4	16	"black"	Musculus 2	Musculus 2	RB28.27			U Shaped Inverted	0.036	57675	-26.334	55950	60508.3	4500	0.199	60575	-23.714	59075	63341.7	4233.33	0.192	66883.3	-14.167	65341.7	69208.3	3841.67	0.178	66158.3	-8.397	64791.7	68591.7	3775	0.176	-0.443988	-0.911176	1.57293	-0.142997	-1.01136
184	mmm	1	2	4	16	"black"	Musculus 2	Musculus 2	RB20.11			U Shaped Inverted	0.053	67166.7	-33.547	65866.7	69800	3866.67	0.169	68933.3	-34.41	67700	71600	3900	0.157	74666.7	-21.53	73200	76766.7	3566.67	0.151	74633.3	-17.643	73200	76766.7	3566.67	0.152	0.279395	-0.262471	0.0331531	-0.726089	-2.85442
81	mmm	1	2	3	16	"blue2"	Musculus 3	Musculus 3	VUB12.5			Complex 2	0.034	73829.7	-25.209	72375.7	76564.9	4132.43	0.214	66202.7	-22.441	63481.1	70067.6	6524.32	0.226	71651.4	-23.137	66043.2	81545.9	15459.5	0.247	74227	-8.729	70332.4	76781.1	6418.92	0.217	-0.404187	0.679066	1.40945	3.33577	1.68094
82	mmm	1	2	3	16	"blue2"	Musculus 3	Musculus 3	VUB20.19			Complex 2	0.034	78531.6	-31.011	77252.6	80826.3	3526.32	0.205	54210.5	-32.392	52268.4	56352.6	4036.84	0.216	72136.8	-23.447	70442.1	74452.6	3963.16	0.215	67800	-16.799	66052.6	70368.4	4273.68	0.217	-1.73848	1.79207	0.24146	-0.286874	0.926129
83	mmm	1	2	3	16	"blue2"	Musculus 3	Musculus 3	VUB25.12			Complex 2	0.037	81582.9	-27.391	80061	84348.8	4248.78	0.212	56143.9	-27.463	54312.2	58563.4	4202.44	0.211	68414.6	-18.599	63643.9	71882.9	8197.56	0.229	65795.1	-11.774	64222	69102.4	4846.34	0.212	-2.03163	2.10812	1.04543	0.78647	1.05153
84	mmm	1	2	3	16	"blue2"	Musculus 3	Musculus 3	VUB14.8			Complex 2	0.039	79500	-23.18	77600	80500	2900	0.16	91300	-24.07	89800	94200	4300	0.224	92200	-13	90300	94700	4300	0.222	80000	-4.63	78600	84900	6300	0.233	2.07665	-0.0227943	1.92784	1.0137	0.940922
86	mmm	1	2	3	16	"blue2"	Musculus 3	Musculus 3	VUB17.27			Complex 2	0.048	109300	-27.92	107900	110300	2400	0.174	86900	-22.45	82500	88800	6300	0.249	75600	-21.08	74200	79100	4800	0.243	83400	-7.23	82000	85900	3900	0.207	-0.433052	3.81043	1.40604	-0.00940523	1.18828
88	mmm	1	2	3	16	"blue2"	Musculus 3	Musculus 3	VUB12.5			Complex 3	0.046	80366.7	-21.883	78433.3	84066.7	5633.33	0.245	96800	-30.887	95333.3	99900	4533.33	0.223	53333.3	-24.093	51566.7	71900	20266.7	0.226	84566.7	-11.653	83100	87033.3	3866.67	0.209	1.1914	0.111267	0.997545	1.64309	1.52079
89	mmm	1	2	3	16	"blue2"	Musculus 3	Musculus 3	VUB18.6			Constant Modulated	0.027	62544.8	-39.844	61175.9	65055.2	3824.14	0.213	65262.1	-36.374	63527.6	67944.8	4358.62	0.227	63148.3	-29.139	61424.1	65869	4413.79	0.225	64710.3	-23.292	63141.4	67096.6	3934.48	0.209	-0.630685	-0.508768	-0.872241	-0.229886	1.15027
90	mmm	1	2	3	16	"blue2"	Musculus 3	Musculus 3	VUB19.23			Constant Modulated	0.031	62123.1	-35.828	60492.3	64076.9	3523.08	0.207	62600	-36.245	61253.8	64923.1	3630.77	0.207	60507.7	-28.701	59292.3	63246.2	3930.77	0.208	61738.5	-22.624	60076.9	64061.5	3969.23	0.204	-1.0045	-0.438054	-0.620343	-0.680701	0.417145
91	mmm	1	2	3	16	"blue2"	Musculus 3	Musculus 3	VUB25.12			Constant Modulated	0.031	80125	-29.902	78591.7	82383.3	3750	0.2	80133.3	-31.973	79091.7	83041.7	3900	0.209	77516.7	-24.274	75825	80016.7	4166.67	0.212	80025	-16.904	78558.3	82391.7	3800	0.2	0.690815	0.679465	0.287731	-0.570943	0.324973
92	mmm	1	2	3	16	"blue2"	Musculus 3	Musculus 3	VUB20.19			Constant Modulated	0.032	73833.3	-27.023	73200	77266.7	4000	0.151	77133.3	-33.137	75966.7	79200	3233.33	0.186	74000	-19.083	73000	77566.7	4500	0.211	74500	-14.887	73333.3	76933.3	3566.67	0.201	0.408368	0.226276	0.625231	-0.892405	-0.608481
93	mmm	1	2	3	16	"blue2"	Musculus 3	Musculus 3	VUB15.10			Constant Modulated	0.034	61104.3	-33.437	59769.6	63513	3695.65	0.214	62243.5	-33.263	60478.3	65147.8	4626.09	0.23	61273.9	-26.632	59617.4	63639.1	3991.3	0.214	62426.1	-20.123	60995.7	64900	3895.65	0.205	-0.923845	-0.524162	-0.175248	-0.226309	0.938266
94	mmm	1	2	3	16	"blue2"	Musculus 3	Musculus 3	VUB12.5			Constant Modulated	0.036	75000	-27.233	73500	77233.3	3733.33	0.197	73866.7	-28.737	72866.7	77300	4333.33	0.22	71566.7	-19.523	69966.7	73866.7	3866.67	0.208	74633.3	-10.213	73066.7	77300	4200	0.211	0.0896578	0.416502	1.03868	-0.128617	0.629114
95	mmm	1	2	3	16	"blue2"	Musculus 3	Musculus 3	VUB14.8			Constant Modulated	0.037	79966.7	-32.176	78314.8	82518.5	4170.37	0.225	79670.4	-29.843	77907.4	82633.3	4685.19	0.234	78288.9	-21.818	76648.1	80825.9	4140.74	0.215	79233.3	-15.358	77788.9	81692.6	3885.18	0.207	0.647083	0.699674	0.424101	0.00689911	1.19574
96	mmm	1	2	3	16	"blue2"	Musculus 3	Musculus 3	VUB21.5			Constant Modulated	0.041	64624	-36.88	63248	66868	3588	0.209	65736	-33.118	64012	68144	4084	0.226	63768	-27.292	62112	66236	4108	0.216	64892	-20.358	63296	67320	4004	0.212	-0.683132	-0.297124	-0.371085	-0.421279	1.01355
97	mmm	1	2	3	16	"blue2"	Musculus 3	Musculus 3	VUB17.27			Constant Modulated	0.054	72450	-29.082	70916.7	74683.3	3700	0.198	76616.7	-27.745	74816.7	78400	3516.67	0.196	71316.7	-23.932	69850	74483.3	4583.33	0.222	73183.3	-11.955	71716.7	75450	3716.67	0.203	0.282376	0.0440887	0.780611	-0.788415	0.348729
98	mmm	1	2	3	16	"blue2"	Musculus 3	Musculus 3	VUB24.11			Constant Modulated	0.056	64246.7	-29.697	62780	66546.7	3726.67	0.206	65680	-26.139	64233.3	68340	4046.67	0.214	62420	-20.474	59693.3	64920	5220	0.215	64193.3	-12.743	62880	66586.7	3700	0.202	-0.75061	-0.333922	0.89263	-0.518134	0.563577
99	mmm	1	2	3	16	"blue2"	Musculus 3	Musculus 3	VUB12.5			Frequ Modulated Downsweep	0.026	76600	-32.29	76600	80500	3900	0.182	72700	-20.88	71700	75100	3400	0.221	72200	-10.46	71200	74700	3400	0.202	72700	-10.36	71200	75100	3900	0.206	-0.212831	0.805389	1.42884	-0.701653	0.240507
100	mmm	1	2	3	16	"blue2"	Musculus 3	Musculus 3	VUB20.19			Frequ Modulated Downsweep	0.027	81885	-32.641	80100	84675	4515	0.229	73265	-31.024	71450	75600	4080	0.211	72725	-24.872	71130	75700	4510	0.221	75150	-18.137	73400	77950	4495	0.221	-0.294469	1.28069	0.120282	0.352516	1.35207
101	mmm	1	2	3	16	"blue2"	Musculus 3	Musculus 3	VUB25.12			Frequ Modulated Downsweep	0.032	88936.4	-28.784	87309.1	91572.7	4218.18	0.218	80209.1	-27.124	78836.4	82781.8	3909.09	0.206	81581.8	-20.925	79981.8	84145.5	4127.27	0.209	81681.8	-13.406	80145.5	84200	4009.09	0.205	0.436295	1.69777	0.845401	-0.219181	0.583152
102	mmm	1	2	3	16	"blue2"	Musculus 3	Musculus 3	VUB14.8			Frequ Modulated Downsweep	0.032	86314.3	-29.699	84685.7	88781	4057.14	0.217	77204.8	-29.021	75495.2	80442.9	4880.95	0.244	78771.4	-20.157	77219	81381	4123.81	0.215	78381	-14.032	76942.9	80776.2	3823.81	0.205	0.128641	1.55031	0.700382	-0.00250379	1.18352
103	mmm	1	2	3	16	"blue2"	Musculus 3	Musculus 3	VUB18.6			Frequ Modulated Downsweep	0.035	73400	-37.03	71500	76850	5300	0.249	67550	-33.105	65350	70250	4850	0.258	69550	-27.85	67800	72200	4350	0.237	68600	-17.835	67100	71750	4550	0.217	-0.644562	0.62286	-0.273938	1.05105	2.4084
104	mmm	1	2	3	16	"blue2"	Musculus 3	Musculus 3	VUB19.23			Frequ Modulated Downsweep	0.037	68343.8	-36.814	66881.2	70568.8	3656.25	0.215	63650	-34.924	62206.2	66050	3787.5	0.204	61193.8	-27.217	59712.5	63731.2	3993.75	0.211	63606.2	-20.793	62200	66087.5	3850	0.209	-1.16795	0.24522	-0.474048	-0.636008	0.64172
105	mmm	1	2	3	16	"blue2"	Musculus 3	Musculus 3	VUB15.10			Frequ Modulated Downsweep	0.041	65750	-34.841	63725	68141.7	4375	0.231	57608.3	-35.222	55508.3	59941.7	4375	0.227	59225	-28.37	57541.7	61533.3	3958.33	0.207	60708.3	-20.783	59191.7	63025	3816.67	0.206	-1.65095	0.235404	-0.423568	-0.098778	1.02795
106	mmm	1	2	3	16	"blue2"	Musculus 3	Musculus 3	VUB21.5			Frequ Modulated Downsweep	0.043	73330.8	-36.075	71228.2	75376.9	4105.13	0.226	62184.6	-35.484	60728.2	64882.1	4107.69	0.227	63066.7	-27.592	61474.4	65466.7	3971.8	0.212	64625.6	-21.518	63166.7	67084.6	3892.31	0.211	-1.39651	0.842116	-0.510047	-0.275844	1.15861
107	mmm	1	2	3	16	"blue2"	Musculus 3	Musculus 3	VUB17.27			Frequ Modulated Downsweep	0.043	87850	-27.645	86400	90050	3600	0.183	80750	-26.455	79050	82700	3600	0.199	75400	-16.49	73950	77350	3400	0.193	75600	-13.225	73950	77850	3850	0.208	-0.0278207	1.62857	1.07483	-0.780771	-0.142169
108	mmm	1	2	3	16	"blue2"	Musculus 3	Musculus 3	VUB24.11			Frequ Modulated Downsweep	0.044	74050	-29.95	71925	75700	3762.5	0.218	64462.5	-34.271	62525	66850	4250	0.232	63050	-24.901	61725	65437.5	3712.5	0.202	66800	-18.113	65075	69087.5	4000	0.207	-1.1982	0.805459	0.097406	-0.303871	0.874482
109	mmm	1	2	3	16	"blue2"	Musculus 3	Musculus 3	VUB20.19	917.369	34	Frequ Modulated Upsweep	0.026	68829.2	-32.968	67425	71120.8	3641.67	0.202	78287.5	-33.085	76058.3	80900	4775	0.242	71650	-25.129	69829.2	74466.7	4591.67	0.229	72829.2	-17.804	70991.7	75458.3	4433.33	0.219	0.580246	-0.451519	0.0121501	0.235587	1.50925
110	mmm	1	2	3	16	"blue2"	Musculus 3	Musculus 3	VUB18.6	91.394	863	Frequ Modulated Upsweep	0.027	60202	-38.928	58782.4	62670.6	3841.18	0.216	68188.2	-34.242	66519.6	71015.7	4441.18	0.233	64072.5	-29.479	62331.4	66680.4	4309.8	0.226	66288.2	-21.586	64672.5	68825.5	4115.69	0.215	-0.195716	-0.936555	-0.651485	-0.0656373	1.42551
111	mmm	1	2	3	16	"blue2"	Musculus 3	Musculus 3	VUB14.8	370.504	421	Frequ Modulated Upsweep	0.029	76551.7	-31.456	75231	79272.4	3996.55	0.22	85641.4	-29.775	83793.1	89217.2	5365.52	0.254	79896.6	-20.615	77893.1	82444.8	4531.03	0.22	81527.6	-15.516	79869	84217.2	4313.79	0.216	1.38978	0.0224342	0.491476	0.554073	1.69227
112	mmm	1	2	3	16	"blue2"	Musculus 3	Musculus 3	VUB15.10	87.78	758	Frequ Modulated Upsweep	0.03	58346.8	-33.707	56680.9	60840.4	4112.77	0.214	66642.6	-31.384	64944.7	69474.5	4476.6	0.226	62080.9	-26.834	60361.7	64578.7	4176.6	0.218	65955.3	-17.933	64408.5	68357.4	3921.28	0.21	-0.28663	-1.08182	0.00114966	-0.079691	1.06256
113	mmm	1	2	3	16	"blue2"	Musculus 3	Musculus 3	VUB25.12	256.533	152	Frequ Modulated Upsweep	0.033	74290.5	-31.091	72871.4	76447.6	3542.86	0.198	83100	-26.232	81700	85961.9	4209.52	0.217	77190.5	-18.889	75666.7	79795.2	4104.76	0.211	80376.2	-14.466	78576.2	82795.2	4195.24	0.211	1.19525	-0.130462	0.783058	-0.251565	0.648117
114	mmm	1	2	3	16	"blue2"	Musculus 3	Musculus 3	VUB19.23	583.493	209	Frequ Modulated Upsweep	0.033	58991.5	-34.674	57942.6	61404.3	3425.53	0.198	69048.9	-33.266	67314.9	71506.4	4138.3	0.219	63329.8	-24.076	61704.3	65753.2	4004.26	0.212	65225.5	-18.101	63638.3	67748.9	4085.11	0.212	-0.169092	-1.08629	-0.0649179	-0.417664	0.714349
115	mmm	1	2	3	16	"blue2"	Musculus 3	Musculus 3	VUB12.5	148.207	424	Frequ Modulated Upsweep	0.033	75170.9	-25.877	73614.5	77687.3	4029.09	0.212	89410.9	-22.702	87669.1	92225.5	4498.18	0.222	81767.3	-16.059	79676.4	84338.2	4623.64	0.221	82318.2	-8.893	80683.6	84925.5	4214.55	0.213	1.81177	-0.328461	1.56519	0.131191	1.09913
116	mmm	1	2	3	16	"blue2"	Musculus 3	Musculus 3	VUB21.5	18.742	449	Frequ Modulated Upsweep	0.041	60971.4	-36.446	59404.8	63100	3666.67	0.215	70071.4	-34.341	67900	72661.9	4709.52	0.239	62585.7	-27.949	61071.4	65133.3	4028.57	0.218	64176.2	-20.755	62542.9	66700	4128.57	0.215	-0.279936	-0.914104	-0.447207	-0.0354552	1.36886
117	mmm	1	2	3	16	"blue2"	Musculus 3	Musculus 3	VUB17.27	12.22	439	Frequ Modulated Upsweep	0.041	63124.2	-30.874	61612.9	65382.3	3722.58	0.202	76682.3	-27.63	74756.5	79300	4498.39	0.222	68030.6	-20.793	66048.4	70532.3	4450	0.22	71691.9	-13.071	70006.5	74185.5	4151.61	0.215	0.595857	-1.03331	0.736272	-0.0574429	1.00187
118	mmm	1	2	3	16	"blue2"	Musculus 3	Musculus 3	VUB24.11	2.034	1419	Frequ Modulated Upsweep	0.043	59474.6	-28.784	57900	61861	3911.86	0.209	74674.6	-25.274	72981.4	77308.5	4277.97	0.218	64966.1	-18.792	63484.7	67425.4	3918.64	0.209	69593.2	-11.025	67969.5	72108.5	4101.69	0.212	0.457454	-1.34435	1.11217	-0.141407	0.794262
119	mmm	1	2	3	16	"blue2"	Musculus 3	Musculus 3	VUB25.12			U Shaped	0.029	83266.7	-29.228	81444.4	85411.1	3922.22	0.207	83788.9	-25.296	82311.1	86844.4	4511.11	0.216	76133.3	-23.119	74544.4	78711.1	4144.44	0.212	79100	-13.032	77211.1	81655.6	4411.11	0.22	0.657499	0.890027	0.864862	0.197656	0.974157
120	mmm	1	2	3	16	"blue2"	Musculus 3	Musculus 3	VUB18.6			U Shaped	0.031	68335.3	-36.855	66358.8	70217.6	3811.76	0.214	68811.8	-30.158	66835.3	72017.6	5123.53	0.248	61723.5	-28.721	60094.1	64488.2	4341.18	0.224	66817.6	-18.769	64970.6	69417.6	4400	0.22	-0.642686	-0.0468695	-0.192503	0.418508	1.68929
121	mmm	1	2	3	16	"blue2"	Musculus 3	Musculus 3	VUB20.19			U Shaped	0.031	81215.2	-32.314	79527.3	83445.5	3866.67	0.212	80109.1	-30.074	77972.7	82827.3	4800	0.228	70590.9	-24.243	68939.4	73354.5	4369.7	0.219	74981.8	-16.745	73333.3	77524.2	4139.39	0.217	0.0976973	0.894028	0.267895	0.120447	1.24242
122	mmm	1	2	3	16	"blue2"	Musculus 3	Musculus 3	VUB14.8			U Shaped	0.034	85240.9	-32.227	83336.4	87572.7	4190.91	0.233	83981.8	-30.88	82109.1	87013.6	4845.45	0.241	77454.5	-24.833	75900	80081.8	4131.82	0.219	80513.6	-16.114	78781.8	83186.4	4381.82	0.215	0.675649	1.10533	0.245776	0.435919	1.64218
123	mmm	1	2	3	16	"blue2"	Musculus 3	Musculus 3	VUB15.10			U Shaped	0.036	66729.4	-34.175	64970.6	69264.7	4241.18	0.22	66941.2	-32.676	65288.2	69941.2	4600	0.225	59064.7	-33.648	56358.8	64517.6	8117.65	0.211	64994.1	-19.017	63482.4	67641.2	4135.29	0.209	-0.858055	-0.0904787	-0.338593	0.444974	0.992407
124	mmm	1	2	3	16	"blue2"	Musculus 3	Musculus 3	VUB17.27			U Shaped	0.037	80393.1	-28.47	78224.1	82893.1	4606.9	0.232	81800	-27.372	79482.8	84320.7	4779.31	0.225	70424.1	-21.812	68662.1	73075.9	4362.07	0.22	75427.6	-12.793	73644.8	78041.4	4337.93	0.218	0.258635	0.718005	0.852069	0.571649	1.49626
125	mmm	1	2	3	16	"blue2"	Musculus 3	Musculus 3	VUB19.23			U Shaped	0.042	70754.2	-30.522	69225	73008.3	3750	0.21	71158.3	-30.556	69758.3	73737.5	3933.33	0.215	62229.2	-22.44	60825	64816.7	3966.67	0.21	67229.2	-15.4	65704.2	69654.2	3916.67	0.211	-0.595759	0.159728	0.451726	-0.487382	0.758617
126	mmm	1	2	3	16	"blue2"	Musculus 3	Musculus 3	VUB24.11			U Shaped	0.049	74194.1	-31.031	72529.4	76470.6	3882.35	0.216	73823.5	-28.391	72041.2	76552.9	4452.94	0.226	63429.4	-23.642	62076.5	65982.4	3894.12	0.206	69023.5	-12.632	67176.5	71747.1	4517.65	0.219	-0.48158	0.425145	0.628062	0.214094	1.1083
127	mmm	1	2	3	16	"blue2"	Musculus 3	Musculus 3	VUB21.5			U Shaped	0.053	77233.3	-34.647	75306.7	79213.3	3860	0.22	79286.7	-31.937	77293.3	82146.7	4793.33	0.234	63726.7	-25.973	62166.7	66360	4180	0.218	70520	-17.959	68906.7	73133.3	4200	0.215	-0.202469	0.50782	-0.0484325	0.144905	1.36456
128	mmm	1	2	3	16	"blue2"	Musculus 3	Musculus 3	VUB12.5			U Shaped	0.054	78600	-24.06	75100	79500	4300	0.184	88800	-18.88	86400	90300	3900	0.216	70800	-15.71	69300	73200	3900	0.214	84900	-5.22	83000	87400	4300	0.214	1.30257	0.0264152	2.02743	0.00311964	0.572123
129	mmm	1	2	3	16	"blue2"	Musculus 3	Musculus 3	VUB18.6			U Shaped Inverted	0.02	66800	-26.01	64900	69800	4800	0.239	69800	-31.44	68800	76100	7300	0.29	73200	-18.12	71200	75600	4300	0.229	65900	-13.13	64400	68300	3900	0.212	-0.0313755	-0.335306	0.870741	1.42428	2.47557
130	mmm	1	2	3	16	"blue2"	Musculus 3	Musculus 3	VUB15.10			U Shaped Inverted	0.043	62000	-27.15	60000	64400	4300	0.213	62500	-16.38	61000	65400	4300	0.211	68800	-14.19	67300	71200	3900	0.202	69300	-7.88	67800	71700	3900	0.203	-0.316189	-0.55129	1.91231	-0.108313	0.430983
131	mmm	1	2	3	16	"blue2"	Musculus 3	Musculus 3	VUB25.12			U Shaped Inverted	0.047	63900	-28.2	63900	67300	3400	0.198	67300	-33.27	67300	70800	3400	0.188	75100	-26.95	72700	77100	4300	0.216	71700	-14.99	70300	73700	3400	0.196	0.220554	-0.501064	0.32201	-1.2116	-0.0172519
186	mmm	1	2	5	1	"white"	Musculus 4	Musculus 4	KB20.34			Complex 2	0.025	74390.9	-26.406	73190.9	77490.9	4272.73	0.203	82245.5	-23.721	80036.4	84572.7	4481.82	0.21	86336.4	-14.504	81127.3	89400	8200	0.236	84154.5	-10.287	79590.9	87000	7363.64	0.218	1.53809	-0.0761432	1.46872	2.70048	1.172
187	mmm	1	2	5	1	"white"	Musculus 4	Musculus 4	KB14.42			Complex 2	0.03	74072.7	-33.991	72372.7	77100	4663.64	0.236	87872.7	-33.931	85836.4	90636.4	4736.36	0.229	67418.2	-35.41	67427.3	80263.6	12772.7	0.223	73545.5	-18.477	71863.6	75872.7	3963.64	0.208	0.921903	-0.230701	-0.416727	0.876994	1.4172
189	mmm	1	2	5	1	"white"	Musculus 4	Musculus 4	KB19.44			Complex 2	0.04	79866.7	-41.41	78066.7	82300	4200	0.197	55466.7	-34.723	53166.7	58033.3	4800	0.215	52533.3	-27.167	50900	54966.7	4033.33	0.197	53633.3	-22.853	52200	56100	3900	0.193	-3.1569	2.08431	-0.790964	0.07235	-0.0297492
190	mmm	1	2	5	1	"white"	Musculus 4	Musculus 4	KB15.31			Complex 2	0.043	55040.9	-31.167	53581.8	59481.8	5868.18	0.201	74500	-28.192	72768.2	78127.3	5286.36	0.218	63690.9	-24.32	59740.9	71018.2	11222.7	0.21	72813.6	-13.339	70927.3	75540.9	4563.64	0.214	0.7943	-1.79681	0.577068	1.95513	0.754038
191	mmm	1	2	5	1	"white"	Musculus 4	Musculus 4	KB19.28			Complex 2	0.044	81851.2	-26.05	80380.5	84595.1	4163.41	0.212	76536.6	-23.635	73551.2	78819.5	5209.76	0.225	72490.2	-18.067	70273.2	75329.3	5019.51	0.206	72978	-8.111	71478	75463.4	3965.85	0.197	-0.236546	1.18065	1.48912	0.345521	0.533009
192	mmm	1	2	5	1	"white"	Musculus 4	Musculus 4	KB26.3			Complex 2	0.049	73333.3	-33.413	70766.7	75166.7	4333.33	0.203	73700	-29.85	71733.3	76133.3	4333.33	0.197	66833.3	-27.8	65233.3	69466.7	4166.67	0.206	74333.3	-18.337	72866.7	76933.3	4033.33	0.194	-0.0409077	0.22631	0.0424248	0.0327811	-0.0340352
193	mmm	1	2	5	1	"white"	Musculus 4	Musculus 4	KB14.42			Complex 3	0.012	56600	-35.6	53200	59500	6300	0.233	48800	-34.03	47300	53700	6300	0.267	58100	-24.34	56600	60500	3900	0.208	57100	-24.01	55600	60000	4300	0.216	-1.84032	-0.500299	-0.438438	1.8993	1.84742
194	mmm	1	2	5	1	"white"	Musculus 4	Musculus 4	KB15.31			Complex 3	0.052	52100	-28.16	50440	54700	4240	0.205	76920	-26.124	76020	80300	4240	0.188	70920	-13.832	69480	73600	4060	0.201	78860	-8.158	77220	81680	4420	0.211	1.71859	-2.42866	1.38597	0.219097	0.184506
195	mmm	1	2	5	1	"white"	Musculus 4	Musculus 4	KB19.28			Complex 3	0.071	72033.3	-28.727	70300	74833.3	4533.33	0.217	96466.7	-27.24	88033.3	99700	11666.7	0.259	82466.7	-23.917	79900	85100	5166.67	0.233	76266.7	-10.12	74800	78766.7	3900	0.195	2.03416	-0.866926	0.910994	3.24431	1.4393
196	mmm	1	2	5	1	"white"	Musculus 4	Musculus 4	KB21.3			Constant Modulated	0.015	62642.9	-34.727	61571.4	65257.1	3642.86	0.188	66285.7	-38.78	65528.6	69157.1	3585.71	0.196	66357.1	-27.866	64971.4	68871.4	3885.71	0.198	67042.9	-24.327	65600	69642.9	4014.29	0.196	-0.307393	-0.579817	-0.745042	-0.619401	-0.318976
197	mmm	1	2	5	1	"white"	Musculus 4	Musculus 4	KB19.28			Constant Modulated	0.016	88666.7	-31.713	87033.3	91266.7	4166.67	0.209	90466.7	-30.763	89300	92866.7	3533.33	0.191	91600	-24.093	90100	93866.7	3700	0.202	91433.3	-21.967	89800	93700	3866.67	0.194	1.96517	1.08701	0.0194309	-0.532554	-0.102081
198	mmm	1	2	5	1	"white"	Musculus 4	Musculus 4	KB20.34			Constant Modulated	0.018	81014.3	-34.957	79614.3	83942.9	4257.14	0.219	84157.1	-37.829	82200	86357.1	4128.57	0.221	83742.9	-29.13	82471.4	86228.6	3742.86	0.196	84571.4	-20.547	83028.6	87000	3942.86	0.196	1.31829	0.594548	-0.567199	-0.180715	0.387525
199	mmm	1	2	5	1	"white"	Musculus 4	Musculus 4	KB19.34			Constant Modulated	0.018	63900	-44.173	62933.3	66533.3	3566.67	0.2	65533.3	-46.87	64600	68333.3	3700	0.223	65233.3	-33.143	63766.7	67666.7	3900	0.194	65533.3	-31.217	64100	68000	3900	0.196	-0.552241	-0.372833	-2.09555	-0.683212	0.140298
200	mmm	1	2	5	1	"white"	Musculus 4	Musculus 4	KB26.3			Constant Modulated	0.027	61580	-34.472	60400	63540	3080	0.165	62840	-35.456	62360	65560	3180	0.18	62380	-29.644	61080	65300	4160	0.197	63120	-24.658	61480	65660	4160	0.2	-0.796495	-0.533556	-0.639355	-0.915454	-0.754603
201	mmm	1	2	5	1	"white"	Musculus 4	Musculus 4	KB14.42			Constant Modulated	0.031	65525	-34.803	64050	68425	4350	0.241	65625	-32.003	64150	68425	4200	0.218	67100	-30.093	65500	69400	3850	0.215	68050	-17.858	66600	70500	3900	0.206	-0.453348	-0.215969	-0.176637	-0.133045	1.15879
202	mmm	1	2	5	1	"white"	Musculus 4	Musculus 4	KB19.44			Constant Modulated	0.032	61500	-24.33	60500	62500	1900	0.13	64400	-33.85	64400	67800	3400	0.134	62000	-29.63	61000	65900	4800	0.201	63900	-21.4	61500	66800	5300	0.226	-0.620453	-0.66266	0.101667	-0.480324	-1.16428
203	mmm	1	2	5	1	"white"	Musculus 4	Musculus 4	KB15.31			Constant Modulated	0.04	53166.7	-38.933	51866.7	54800	2866.67	0.157	53966.7	-37.52	53166.7	56066.7	2900	0.182	52366.7	-31.317	51066.7	54933.3	3866.67	0.196	54166.7	-23.58	52666.7	56566.7	3900	0.188	-1.74609	-1.01453	-0.960622	-1.33192	-1.1238
204	mmm	1	2	5	1	"white"	Musculus 4	Musculus 4	KB16.59			Constant Modulated	0.041	44150	-44.455	43650	45350	1650	0.123	50250	-44.91	48500	51500	2900	0.139	47300	-35.88	46350	50250	3900	0.197	47550	-30.465	45600	49750	4100	0.206	-2.05501	-1.79088	-2.0596	-1.71387	-1.71252
205	mmm	1	2	5	1	"white"	Musculus 4	Musculus 4	KB27.5			Constant Modulated	0.059	62500	-39.06	61000	64900	3900	0.228	60500	-40.13	59000	63400	4300	0.22	61000	-51.44	59000	63400	4300	0.235	64400	-22.57	62900	66800	3900	0.203	-1.02714	-0.306613	-1.64147	-0.254363	1.26462
206	mmm	1	2	5	1	"white"	Musculus 4	Musculus 4	KB21.3			Frequ Modulated Downsweep	0.018	64400	-46.87	63100	66533.3	3400	0.211	54300	-37.817	52700	55966.7	3200	0.186	58200	-31.253	56766.7	60833.3	4033.33	0.206	58366.7	-29.997	56933.3	61000	4033.33	0.202	-1.94166	0.265239	-1.67647	-0.86678	0.103753
207	mmm	1	2	5	1	"white"	Musculus 4	Musculus 4	KB19.34			Frequ Modulated Downsweep	0.025	69980	-36.196	67900	72300	4360	0.208	62940	-41.446	61660	65980	4220	0.236	64400	-35.106	62060	66460	4340	0.211	66160	-27.07	64500	68520	3960	0.199	-1.05273	0.403254	-1.29342	-0.0447325	0.757037
208	mmm	1	2	5	1	"white"	Musculus 4	Musculus 4	KB20.34			Frequ Modulated Downsweep	0.027	85900	-34.42	84400	88300	3900	0.215	81000	-38.66	79500	83900	4300	0.207	87800	-41.27	85900	90300	4300	0.237	86900	-27.32	85400	89300	3900	0.194	1.14478	1.22887	-1.26387	-0.254363	0.74343
209	mmm	1	2	5	1	"white"	Musculus 4	Musculus 4	KB26.3			Frequ Modulated Downsweep	0.06	57100	-39.805	57100	59300	2150	0.142	44900	-37.21	43900	47300	3400	0.175	56350	-31.385	55650	59300	3650	0.185	53900	-22.9	52950	56600	3650	0.192	-2.41043	-0.103057	-0.958682	-1.6184	-1.49143
210	mmm	1	2	5	1	"white"	Musculus 4	Musculus 4	KB27.5	360.714	184	Frequ Modulated Upsweep	0.02	50230.4	-38.009	49114.1	52848.9	3695.65	0.195	60482.6	-35.203	58538	62558.7	3976.09	0.202	55625	-31.354	53529.3	59163	5598.91	0.194	57381.5	-22.484	55785.9	59808.7	3991.3	0.197	-0.931182	-1.62217	-0.750652	-0.330074	-0.187187
211	mmm	1	2	5	1	"white"	Musculus 4	Musculus 4	KB21.3	285.873	291	Frequ Modulated Upsweep	0.02	59573	-33.756	58119.1	62293.3	4125.84	0.208	70446.1	-31.12	68810.1	72949.4	4091.01	0.205	67786.5	-22.968	65980.9	70383.1	4360.67	0.208	69455.1	-15.988	67892.1	71925.8	4011.24	0.196	0.269326	-1.13998	0.21895	-0.163707	0.217012
212	mmm	1	2	5	1	"white"	Musculus 4	Musculus 4	KB19.34	228.045	253	Frequ Modulated Upsweep	0.026	59348.2	-41.424	57915.3	61915.3	3950.59	0.215	69812.9	-39.267	68168.2	72405.9	4181.18	0.22	64811.8	-34.726	62904.7	67405.9	4460	0.222	67956.5	-25.84	66249.4	70481.2	4187.06	0.204	0.0542924	-1.11781	-1.37892	-0.0694689	0.917107
213	mmm	1	2	5	1	"white"	Musculus 4	Musculus 4	KB20.34	4.157	1017	Frequ Modulated Upsweep	0.027	69941.3	-34.184	68469.3	72736	4208	0.213	85857.3	-31.989	83641.3	88250.7	4556	0.216	80849.3	-23.837	78602.7	83546.7	4892	0.215	82918.7	-17.032	81197.3	85493.3	4256	0.204	1.83133	-0.757527	0.0797396	0.280756	0.726847
214	mmm	1	2	5	1	"white"	Musculus 4	Musculus 4	KB14.42	85.246	815	Frequ Modulated Upsweep	0.03	53857	-30.704	52510.1	56698.7	4130.38	0.214	70575.9	-27.415	68581	72863.3	4231.65	0.22	65444.3	-19.943	63705.1	68008.9	4268.35	0.22	67732.9	-12.989	66135.4	70208.9	4036.71	0.211	0.399524	-1.77438	0.784304	-0.0894391	1.03529
215	mmm	1	2	5	1	"white"	Musculus 4	Musculus 4	KB26.3	3.489	1244	Frequ Modulated Upsweep	0.031	55705.8	-35.138	54646.5	58608.1	3903.49	0.196	67582.6	-34.408	66337.2	70233.7	3846.51	0.196	64339.5	-26.61	62710.5	66823.3	4079.07	0.201	66017.4	-20.454	64387.2	68438.4	4024.42	0.198	-0.0029499	-1.40964	-0.331039	-0.37448	-0.12305
216	mmm	1	2	5	1	"white"	Musculus 4	Musculus 4	KB16.59	124.008	1692	Frequ Modulated Upsweep	0.032	51304.3	-37.991	50128.3	53513	3341.3	0.182	67116.3	-35.294	65707.6	69500	3742.39	0.193	59066.3	-31.432	57367.4	61677.2	4260.87	0.205	64832.6	-21.288	63162	67368.5	4167.39	0.2	-0.0482902	-1.89516	-0.69934	-0.548744	-0.233831
217	mmm	1	2	5	1	"white"	Musculus 4	Musculus 4	KB19.44	2.398	1184	Frequ Modulated Upsweep	0.032	50809.4	-34.049	49554.1	53678.8	4071.76	0.205	63350.6	-31.93	61811.8	66750.6	4890.59	0.227	62109.4	-25.891	60425.9	64640	4175.29	0.204	64185.9	-17.635	62637.6	66668.2	4002.35	0.197	-0.168124	-1.78852	-0.000292372	0.137904	0.439312
218	mmm	1	2	5	1	"white"	Musculus 4	Musculus 4	KB19.28	10.626	1668	Frequ Modulated Upsweep	0.036	62384	-28.908	60860	65156	4246	0.211	80424	-25.552	77946	82866	4852	0.225	71342	-18.819	69610	73896	4250	0.204	75142	-10.438	73512	77704	4158	0.199	1.15347	-1.29892	1.11972	0.31191	0.535175
219	mmm	1	2	5	1	"white"	Musculus 4	Musculus 4	KB15.31	739.884	943	Frequ Modulated Upsweep	0.048	47281.2	-34.782	46139.1	49892.2	3701.56	0.189	67157.8	-32.003	65537.5	69846.9	4265.62	0.203	56356.2	-27.21	54512.5	58946.9	4393.75	0.206	64265.6	-17.763	62571.9	66793.8	4182.81	0.202	0.0325364	-2.33522	-0.0856592	-0.148258	0.054388
220	mmm	1	2	5	1	"white"	Musculus 4	Musculus 4	KB19.34			U Shaped	0.025	70083.3	-43.673	68333.3	71900	3533.33	0.195	74916.7	-42.85	72450	77250	4750	0.232	66850	-35.573	65366.7	69433.3	4033.33	0.208	71566.7	-28.095	69283.3	73933.3	4583.33	0.209	0.0405545	-0.145301	-1.79815	0.246813	0.720959
221	mmm	1	2	5	1	"white"	Musculus 4	Musculus 4	KB14.42			U Shaped	0.029	61500	-19.61	59500	63900	4300	0.214	64900	-18.22	62000	66400	4300	0.233	58100	-15.92	57100	61000	3900	0.202	63400	-6.14	62000	65900	3900	0.208	-0.877468	-0.576509	2.23175	-0.108313	0.860161
222	mmm	1	2	5	1	"white"	Musculus 4	Musculus 4	KB26.3			U Shaped	0.032	82450	-38.325	81000	84200	3150	0.188	80050	-38.75	78550	82250	3600	0.197	74200	-28.81	72200	76600	4350	0.196	74900	-21.315	73200	77350	4100	0.191	0.159032	1.01393	-0.807492	-0.734405	-0.452782
223	mmm	1	2	5	1	"white"	Musculus 4	Musculus 4	KB16.59			U Shaped	0.039	58800	-40.495	57050	60750	3600	0.195	66350	-43.26	64400	68050	3650	0.204	53200	-43.41	50700	55600	4800	0.215	61450	-26.36	60050	64200	4100	0.212	-0.914619	-0.939525	-1.80843	-0.488205	0.518337
224	mmm	1	2	5	1	"white"	Musculus 4	Musculus 4	KB27.5			U Shaped	0.042	65150	-36.12	63700	68600	4800	0.223	66100	-31.045	63700	68800	5100	0.222	51950	-36.65	49750	55150	5300	0.247	60000	-18.3	58050	62450	4350	0.212	-1.41597	-0.102075	-0.411272	0.864469	1.62546
225	mmm	1	2	5	1	"white"	Musculus 4	Musculus 4	KB19.28			U Shaped	0.049	86533.3	-30.66	85100	89333.3	4200	0.208	93200	-27.157	90966.7	95300	4333.33	0.205	80366.7	-22.913	78900	83300	4333.33	0.205	86700	-11.14	85233.3	89133.3	3900	0.196	1.57081	0.844404	0.799405	-0.108126	0.169843
226	mmm	1	2	5	1	"white"	Musculus 4	Musculus 4	KB15.31			U Shaped	0.051	71900	-35.08	70266.7	74333.3	4033.33	0.215	76800	-36.713	75633.3	78400	2733.33	0.169	64400	-34.16	62466.7	67033.3	4466.67	0.219	69600	-21.46	68000	72200	4200	0.207	-0.117953	0.0314368	-0.711754	-0.646482	0.243234
227	mmm	1	2	5	1	"white"	Musculus 4	Musculus 4	KB26.3			U Shaped Inverted	0.02	72200	-39.72	70500	75900	5300	0.235	72950	-35.01	71250	75400	4100	0.222	78050	-27.17	76650	80550	3900	0.205	77800	-24.63	76400	80300	3900	0.192	0.532948	0.144912	-0.805412	0.237947	0.654578
228	mmm	1	2	5	1	"white"	Musculus 4	Musculus 4	KB27.5			U Shaped Inverted	0.021	53200	-41.36	52200	55600	3400	0.216	53700	-40.68	51200	55100	3900	0.197	56100	-34	54600	58500	3900	0.189	54600	-27.34	53200	57100	3900	0.198	-1.67193	-0.943964	-1.4945	-0.669276	-0.0421878
229	mmm	1	2	5	1	"white"	Musculus 4	Musculus 4	KB16.59			U Shaped Inverted	0.032	55766.7	-39.207	54166.7	58066.7	3866.67	0.205	58033.3	-39.453	56266.7	61166.7	4800	0.206	65033.3	-24.37	63266.7	67366.7	4033.33	0.199	64233.3	-21.57	62100	66500	4333.33	0.194	-0.676841	-1.01358	-0.766397	0.235271	0.00437275
230	mmm	1	2	5	1	"white"	Musculus 4	Musculus 4	KB21.3			U Shaped Inverted	0.033	57850	-35.235	56600	60250	3650	0.224	60750	-31	59300	64150	4800	0.236	66600	-18.64	65150	69050	3900	0.191	65400	-15.3	63900	67800	3900	0.194	-0.475447	-0.899236	0.311906	-0.174328	0.531275
231	mmm	1	2	5	1	"white"	Musculus 4	Musculus 4	KB19.44			U Shaped Inverted	0.043	50645.5	-30.572	49209.1	53663.6	4372.73	0.208	57445.5	-30.258	55836.4	60900	5000	0.227	66045.5	-21.72	64454.5	68445.5	3963.64	0.194	65636.4	-14.004	64154.5	68090.9	3927.27	0.197	-0.317987	-1.57992	0.551719	0.247628	0.320467
232	mmm	1	2	5	1	"white"	Musculus 4	Musculus 4	KB14.42			U Shaped Inverted	0.047	53625	-25.168	51700	56600	4825	0.236	65375	-23.898	63300	68700	5300	0.23	72475	-11.868	70875	74775	3875	0.206	72575	-6.373	71250	74900	3650	0.201	0.610518	-1.67736	1.78708	0.369695	1.00114
233	mmm	1	2	5	1	"white"	Musculus 4	Musculus 4	KB20.34			U Shaped Inverted	0.048	75866.7	-34.467	74550	78633.3	4000	0.203	78483.3	-32.652	77250	80600	3316.67	0.19	83950	-24.398	82233.3	86866.7	4583.33	0.206	83616.7	-18.167	82233.3	86383.3	4133.33	0.198	1.21644	0.234143	-0.0374447	-0.449529	-0.036797
234	mmm	1	2	5	1	"white"	Musculus 4	Musculus 4	KB15.31			U Shaped Inverted	0.053	58675	-33.135	57075	61325	4225	0.211	62825	-29.075	61075	65100	4000	0.206	73825	-19.125	72450	76350	3875	0.193	71100	-14.433	69675	73700	4000	0.201	0.144983	-0.957715	0.537414	-0.200526	0.149219
236	hybrids	1	3	6	13	"orange1"	Hybrids	MxD Familie 1	TB1.26			Complex 2	0.033	74500	-30.911	72956.2	77531.2	4537.5	0.216	86675	-29.851	84756.2	90025	5200	0.229	88568.8	-26.467	84443.8	93312.5	8806.25	0.235	85250	-15.266	83443.8	87943.8	4437.5	0.204	2.06993	-0.322108	0.353646	1.0913	1.25718
237	hybrids	1	3	6	13	"orange1"	Hybrids	MxD Familie 1	TB1.13			Complex 2	0.036	75400	-25.83	73900	77600	3600	0.17	60250	-25.45	58800	62450	3600	0.177	35600	-77.6	54400	97150	42650	0.106	80050	-12.26	79300	82700	3400	0.181	-1.01486	1.19996	-0.549511	1.53456	-2.60321
240	hybrids	1	3	6	13	"orange1"	Hybrids	MxD Familie 1	TB1.26			Complex 3	0.043	62000	-45.28	62000	64900	2900	0.155	88300	-37.29	85400	91700	6300	0.286	70800	-31.27	66400	73700	7300	0.278	73200	-24.82	70800	76100	5300	0.226	1.51169	-1.60904	-1.32457	1.36633	2.4415
241	hybrids	1	3	6	13	"orange1"	Hybrids	MxD Familie 1	TB1.29			Complex 3	0.096	93200	-29.93	91700	94200	2400	0.156	85900	-27.13	83400	88300	4800	0.182	56600	-24.53	55100	59000	3900	0.192	80500	-8.94	79100	83000	3900	0.176	-0.458701	2.0431	0.894422	-0.714622	-1.47792
242	hybrids	1	3	6	13	"orange1"	Hybrids	MxD Familie 1	TB1.29			Constant Modulated	0.025	79190	-34.103	77240	81440	4150	0.193	77690	-33.519	76220	80110	3840	0.186	76800	-25.198	75230	79390	4110	0.187	78190	-20.294	76790	80350	3550	0.173	0.456477	0.692087	-0.186668	-0.604759	-1.09815
243	hybrids	1	3	6	13	"orange1"	Hybrids	MxD Familie 1	TB1.2			Constant Modulated	0.025	68830.8	-26.988	67669.2	70946.2	3215.39	0.17	71653.8	-28.426	69623.1	73776.9	4100	0.19	69476.9	-18.895	67892.3	72107.7	4169.23	0.199	70307.7	-13.899	68823.1	72815.4	3953.85	0.191	-0.0570109	-0.122825	0.908522	-0.606881	-0.731479
244	hybrids	1	3	6	13	"orange1"	Hybrids	MxD Familie 1	TB1.18			Constant Modulated	0.029	70683.3	-36.108	69200	72950	3700	0.198	72533.3	-33.425	71316.7	75050	3700	0.195	72133.3	-30.578	70833.3	74400	3550	0.191	72466.7	-19.522	70900	74883.3	3966.67	0.196	0.131978	0.000834567	-0.404788	-0.601839	-0.314748
245	hybrids	1	3	6	13	"orange1"	Hybrids	MxD Familie 1	TB1.13			Constant Modulated	0.031	68769.2	-30.932	67469.2	71123.1	3584.61	0.182	70353.8	-27.927	69223.1	72738.5	3469.23	0.184	67669.2	-21.089	66069.2	70384.6	4276.92	0.199	69176.9	-13.305	67723.1	71515.4	3776.92	0.191	-0.240166	-0.0679175	0.699004	-0.836555	-0.65987
246	hybrids	1	3	6	13	"orange1"	Hybrids	MxD Familie 1	TB1.26			Constant Modulated	0.036	73685.7	-37.776	72828.6	76257.1	3385.71	0.185	75428.6	-32.984	73828.6	77942.9	4057.14	0.205	74028.6	-30.016	71314.3	76557.1	5200	0.231	75100	-20.643	73614.3	77657.1	4014.29	0.195	0.316614	0.241178	-0.503662	-0.439686	0.261168
247	hybrids	1	3	6	13	"orange1"	Hybrids	MxD Familie 1	TB1.2			Frequ Modulated Downsweep	0.023	81842.9	-26.676	80464.3	83685.7	3171.43	0.17	74371.4	-23.762	72950	77535.7	4528.57	0.203	75871.4	-17.581	74135.7	78428.6	4242.86	0.201	76850	-12.839	75257.1	79550	4250	0.2	0.0136105	1.15909	1.24017	-0.226893	-0.313718
248	hybrids	1	3	6	13	"orange1"	Hybrids	MxD Familie 1	TB1.29			Frequ Modulated Downsweep	0.023	82957.1	-35.938	81871.4	85378.6	3450	0.191	74700	-32.086	73335.7	77514.3	4150	0.196	77521.4	-28.379	75714.3	79971.4	4221.43	0.191	77735.7	-19.076	76200	80907.1	4678.57	0.195	0.0648006	1.29743	-0.244829	0.0329628	-0.413856
249	hybrids	1	3	6	13	"orange1"	Hybrids	MxD Familie 1	TB1.13			Frequ Modulated Downsweep	0.027	83350	-29.126	81995.5	85981.8	3922.73	0.196	71877.3	-29.9	70322.7	74636.4	4259.09	0.202	77177.3	-23.135	75168.2	80059.1	4836.36	0.214	76500	-13.558	74963.6	79363.6	4372.73	0.2	-0.218736	1.4819	0.620783	0.108779	0.20967
250	hybrids	1	3	6	13	"orange1"	Hybrids	MxD Familie 1	TB1.26			Frequ Modulated Downsweep	0.029	91100	-37.95	89288.9	94044.4	4666.67	0.209	79277.8	-35.979	78122.2	82311.1	4122.22	0.199	84866.7	-28.967	83177.8	87966.7	4722.22	0.212	84755.6	-23.306	83222.2	88211.1	4955.56	0.212	0.565116	1.94549	-0.753959	0.77675	0.58202
251	hybrids	1	3	6	13	"orange1"	Hybrids	MxD Familie 1	TB1.18			Frequ Modulated Downsweep	0.032	93157.1	-31.851	91885.7	95571.4	3642.86	0.179	81357.1	-28.404	80085.7	84400	4271.43	0.196	88900	-21.304	87128.6	91814.3	4628.57	0.2	87285.7	-15.087	85685.7	89942.9	4228.57	0.195	0.845936	2.06002	0.538397	-0.122961	-0.42588
252	hybrids	1	3	6	13	"orange1"	Hybrids	MxD Familie 1	TB1.2	105.305	707	Frequ Modulated Upsweep	0.023	64226	-25.19	63102	66996	3842	0.189	73962	-21.454	72524	76428	3854	0.189	69782	-14.58	67962	72306	4300	0.199	71516	-8.562	69942	73988	4010	0.194	0.414644	-0.762063	1.71975	-0.393227	-0.432437
253	hybrids	1	3	6	13	"orange1"	Hybrids	MxD Familie 1	TB1.13	981.008	241	Frequ Modulated Upsweep	0.026	60598.2	-29.136	59092.7	63169.1	4029.09	0.201	71727.3	-27.034	70041.8	74325.5	4223.64	0.205	67605.5	-16.903	65858.2	70121.8	4212.73	0.2	69156.4	-10.233	67581.8	71560	3945.45	0.193	0.278238	-1.08139	1.1029	-0.205046	-0.0679367
254	hybrids	1	3	6	13	"orange1"	Hybrids	MxD Familie 1	TB1.18	154.338	93	Frequ Modulated Upsweep	0.029	65858.1	-29.515	64444.6	68893.2	4391.89	0.206	81089.2	-27.095	79558.1	84079.7	4459.46	0.208	77347.3	-18.091	75448.6	80005.4	4522.97	0.204	78870.3	-11.282	77268.9	81402.7	4093.24	0.195	1.44381	-0.986458	0.995685	0.178667	0.146289
255	hybrids	1	3	6	13	"orange1"	Hybrids	MxD Familie 1	TB1.26	59.932	566	Frequ Modulated Upsweep	0.029	70592.1	-33.258	69420.6	73527	4061.91	0.192	83941.3	-31.426	82439.7	87260.3	4757.14	0.216	79738.1	-25.052	77607.9	82679.4	5023.81	0.214	82444.4	-17.593	80877.8	85033.3	4109.52	0.195	1.64056	-0.595094	0.0905778	0.209149	0.233625
256	hybrids	1	3	6	13	"orange1"	Hybrids	MxD Familie 1	TB1.29	24.797	1233	Frequ Modulated Upsweep	0.031	68885.1	-35.697	67920.9	71082.1	3111.94	0.165	82056.7	-32.449	80359.7	84401.5	3998.51	0.187	74985.1	-25.524	73056.7	77547.8	4447.76	0.193	76913.4	-17.955	75283.6	79540.3	4217.91	0.184	1.14456	-0.649879	-0.112292	-0.489452	-1.09316
257	hybrids	1	3	6	13	"orange1"	Hybrids	MxD Familie 1	TB1.29			U Shaped	0.028	78985.7	-33.557	77928.6	81214.3	3242.86	0.169	80100	-31.1	78714.3	82685.7	3928.57	0.184	74928.6	-25.509	73342.9	78214.3	4842.86	0.191	77085.7	-16.821	75642.9	79742.9	4071.43	0.184	0.50245	0.609438	0.114811	-0.540189	-1.11439
258	hybrids	1	3	6	13	"orange1"	Hybrids	MxD Familie 1	TB1.2			U Shaped	0.032	75950	-23.329	73992.9	78564.3	4521.43	0.211	74107.1	-23.046	72171.4	76778.6	4535.71	0.21	66957.1	-15.631	65378.6	69492.9	4085.71	0.194	69821.4	-7.851	68271.4	72378.6	4078.57	0.197	-0.389982	0.599871	1.73831	0.227698	0.126744
259	hybrids	1	3	6	13	"orange1"	Hybrids	MxD Familie 1	TB1.13			U Shaped	0.035	77266.7	-30.61	75883.3	79300	3366.67	0.178	78083.3	-28.343	76033.3	81266.7	5150	0.225	70833.3	-18.842	69450	73600	4116.67	0.202	73266.7	-11.872	71900	75716.7	3800	0.194	0.126344	0.526679	0.829915	-0.202642	-0.0344885
260	hybrids	1	3	6	13	"orange1"	Hybrids	MxD Familie 1	TB1.26			U Shaped	0.036	78325	-38.31	76100	80775	4600	0.222	85775	-34.425	84050	89050	4950	0.223	72950	-26.06	71350	75525	4125	0.2	78200	-18.398	75875	81250	5325	0.211	0.8905	0.241634	-0.375903	1.32543	0.864144
261	hybrids	1	3	6	13	"orange1"	Hybrids	MxD Familie 1	TB1.18			U Shaped	0.057	84900	-16.94	83400	87800	4300	0.206	83000	-19.64	82500	85900	3400	0.182	72700	-11.51	71200	75100	3900	0.189	83400	-3.58	82000	85900	3900	0.192	0.593236	1.12959	2.54918	-0.495203	-0.514143
262	hybrids	1	3	6	13	"orange1"	Hybrids	MxD Familie 1	TB1.18			U Shaped Inverted	0.033	75540	-28.568	74460	78860	4340	0.221	79060	-27.814	78160	82940	4740	0.214	90260	-21.812	89020	92820	3800	0.193	85680	-11.732	84440	88540	4080	0.199	1.65367	0.120417	0.876398	0.218934	0.339981
263	hybrids	1	3	7	13	"green4"	Hybrids	MxD Familie 2	TB2.5			Complex 2	0.03	82000	-33.095	80500	83900	3400	0.181	87600	-33.095	84450	90300	5800	0.229	87600	-26.205	82950	90050	7050	0.218	87350	-15.81	85850	89750	3900	0.189	1.72808	0.492494	0.0687138	0.358893	0.194057
264	hybrids	1	3	7	13	"green4"	Hybrids	MxD Familie 2	TB2.28			Complex 2	0.031	67800	-28.953	65700	70266.7	4533.33	0.196	87200	-26.4	84100	89466.7	5300	0.213	76933.3	-19.687	74000	79533.3	5466.67	0.208	71066.7	-12.777	69633.3	73666.7	4033.33	0.188	1.30619	-0.979204	0.93883	0.622022	-0.012913
265	hybrids	1	3	7	13	"green4"	Hybrids	MxD Familie 2	TB2.10			Complex 2	0.039	73044.4	-32.057	71077.8	75151.9	4037.04	0.164	78851.9	-29.869	77296.3	81418.5	4074.07	0.179	73177.8	-25.323	69722.2	77844.4	8062.96	0.203	76588.9	-15.87	73714.8	79196.3	5444.44	0.192	0.63473	-0.0491877	0.300513	1.05446	-0.872336
266	hybrids	1	3	7	13	"green4"	Hybrids	MxD Familie 2	TB2.20			Complex 2	0.039	73206.2	-27.549	71709.4	75990.6	4234.38	0.194	82318.8	-24.434	79693.8	84525	4790.62	0.204	75815.6	-17.407	71137.5	84184.4	13006.2	0.249	76553.1	-9.538	72246.9	79537.5	7234.38	0.202	0.908368	-0.123133	1.32676	3.04764	0.808089
267	hybrids	1	3	7	13	"green4"	Hybrids	MxD Familie 2	TB2.6			Complex 2	0.043	70516.7	-23.787	69216.7	72616.7	3366.67	0.166	63850	-23.457	62433.3	66016.7	3550	0.186	78583.3	-13.498	76633.3	82233.3	5600	0.213	77416.7	-6.937	75783.3	80166.7	4366.67	0.194	0.0656047	0.303982	1.8023	-0.389436	-0.547542
268	hybrids	1	3	7	13	"green4"	Hybrids	MxD Familie 2	TB2.9			Complex 2	0.047	73266.7	-24.088	71400	75150	3683.33	0.167	65733.3	-21.138	64250	68216.7	3950	0.185	74000	-33.935	76266.7	97050	20700	0.177	83033.3	-6.542	81250	85550	4266.67	0.196	0.422258	0.48819	1.31343	0.861932	-1.06801
269	hybrids	1	3	7	13	"green4"	Hybrids	MxD Familie 2	TB2.5			Complex 3	0.044	65400	-21.8	63900	67800	3900	0.173	95700	-17.48	93700	98100	4300	0.19	75100	-15.78	73200	79500	6300	0.246	72700	-3.81	71200	75100	3900	0.183	2.0419	-1.63739	2.27368	-0.120139	-0.13975
270	hybrids	1	3	7	13	"green4"	Hybrids	MxD Familie 2	TB2.10			Complex 3	0.0725	82316.7	-28.5883	81083.3	84683.3	3533.33	0.172	77666.7	-26.2783	75783.3	80750	4916.67	0.201	56300	-45.4483	59600	78483.3	18850	0.1475	67166.7	-12.465	65633.3	69616.7	3950	0.181333	-0.755407	1.2727	0.214868	0.864142	-1.58972
271	hybrids	1	3	7	13	"green4"	Hybrids	MxD Familie 2	TB2.6			Constant Modulated	0.02	72716.7	-30.768	71716.7	74983.3	3216.67	0.16	72400	-36.127	71166.7	74250	3050	0.17	71483.3	-29.628	70500	74183.3	3633.33	0.179	72700	-20.488	71333.3	74983.3	3650	0.17	-0.0149343	0.275282	-0.287087	-1.30893	-1.93419
272	hybrids	1	3	7	13	"green4"	Hybrids	MxD Familie 2	TB2.28			Constant Modulated	0.022	69300	-33.825	68213.3	71386.7	3120	0.165	71760	-31.996	70233.3	74366.7	4080	0.192	69906.7	-24.867	68260	72373.3	4066.67	0.184	70900	-19.79	69153.3	73153.3	3966.67	0.18	-0.0210226	-0.0906025	-0.0649302	-0.654507	-1.25921
273	hybrids	1	3	7	13	"green4"	Hybrids	MxD Familie 2	TB2.9			Constant Modulated	0.022	73400	-32.676	71920	75740	3780	0.185	74380	-35.526	72900	76700	3780	0.177	72000	-25.972	70680	74480	3800	0.175	72500	-21.672	70840	74860	3980	0.184	0.0880774	0.249079	-0.301559	-0.506646	-1.25682
274	hybrids	1	3	7	13	"green4"	Hybrids	MxD Familie 2	TB2.5			Constant Modulated	0.024	72225	-22.445	71000	75150	4100	0.195	73300	-21.403	72100	76025	3875	0.184	71850	-10.563	70275	74175	3900	0.178	72075	-7.42	70525	74550	4000	0.181	0.0540828	0.185356	2.03298	-0.306612	-1.05575
275	hybrids	1	3	7	13	"green4"	Hybrids	MxD Familie 2	TB2.27			Constant Modulated	0.027	86366.7	-27.21	84433.3	88800	4333.33	0.19	86700	-28.84	84266.7	88666.7	4333.33	0.187	86066.7	-20.717	83633.3	88000	4366.67	0.195	84766.7	-13.787	83466.7	87200	3733.33	0.181	1.27529	1.06997	0.828707	-0.166334	-0.811475
276	hybrids	1	3	7	13	"green4"	Hybrids	MxD Familie 2	TB2.10			Constant Modulated	0.036	65557.1	-34.65	64478.6	67614.3	3107.14	0.163	65421.4	-33.272	64721.4	67835.7	3057.14	0.154	64414.3	-27.379	62971.4	67085.7	4085.71	0.178	65250	-19.275	63807.1	67564.3	3742.86	0.176	-0.68572	-0.191122	-0.217929	-1.25705	-1.99077
277	hybrids	1	3	7	13	"green4"	Hybrids	MxD Familie 2	TB2.20			Constant Modulated	0.038	77566.7	-34.347	76133.3	79733.3	3500	0.171	74033.3	-27.68	70433.3	76633.3	6100	0.227	79033.3	-17.5	77600	81500	3900	0.178	79533.3	-12.99	78066.7	81966.7	3900	0.176	0.412803	0.686196	0.661645	0.319677	-0.891734
278	hybrids	1	3	7	13	"green4"	Hybrids	MxD Familie 2	TB2.20			Frequ Modulated Downsweep	0.011	95700	-31.87	94200	98600	4300	0.195	83400	-37.57	82500	89300	6800	0.281	87800	-20.92	86400	90800	4300	0.197	86900	-18.09	84400	89800	5300	0.214	0.839192	2.23964	-0.0397607	1.98507	1.33303
279	hybrids	1	3	7	13	"green4"	Hybrids	MxD Familie 2	TB2.28			Frequ Modulated Downsweep	0.015	74700	-31.722	72745.5	76490.9	3681.82	0.172	69645.5	-32.365	68354.5	72081.8	3709.09	0.184	70881.8	-24.848	69336.4	73745.5	4363.64	0.191	71536.4	-20.463	69918.2	74000	4054.55	0.18	-0.350213	0.579313	-0.00931877	-0.488927	-1.16882
280	hybrids	1	3	7	13	"green4"	Hybrids	MxD Familie 2	TB2.6			Frequ Modulated Downsweep	0.017	79457.1	-32.319	77400	81642.9	4200	0.197	69642.9	-33.486	67957.1	72428.6	4414.29	0.199	72614.3	-25.736	71385.7	75428.6	4014.29	0.187	73400	-19.887	71857.1	75771.4	3885.71	0.18	-0.456139	1.12612	-0.0923788	-0.104859	-0.707062
281	hybrids	1	3	7	13	"green4"	Hybrids	MxD Familie 2	TB2.10			Frequ Modulated Downsweep	0.02	85966.7	-35.623	85150	87900	2733.33	0.153	82466.7	-34.832	81333.3	84666.7	3283.33	0.16	83800	-27.415	81716.7	86116.7	4333.33	0.191	82733.3	-19.983	81150	85133.3	3950	0.177	0.86402	1.23832	-0.377212	-1.15802	-1.80919
282	hybrids	1	3	7	13	"green4"	Hybrids	MxD Familie 2	TB2.9			Frequ Modulated Downsweep	0.022	80000	-27.36	78550	82200	3625	0.17	74900	-27.273	73550	77925	4325	0.198	73800	-16.438	72325	76375	4000	0.182	74550	-12.478	73050	76950	3900	0.181	-0.0481933	0.959485	1.08658	-0.382614	-1.12157
283	hybrids	1	3	7	13	"green4"	Hybrids	MxD Familie 2	TB2.27			Frequ Modulated Downsweep	0.022	83575	-28.868	81850	85900	3975	0.192	76600	-27.29	74925	79200	4250	0.185	75750	-17.393	74175	78200	3975	0.186	77825	-11.73	76500	80400	3875	0.179	0.0883251	1.27387	1.01783	-0.282962	-1.0011
284	hybrids	1	3	7	13	"green4"	Hybrids	MxD Familie 2	TB2.5			Frequ Modulated Downsweep	0.025	82811.1	-24.668	81611.1	85000	3366.67	0.167	74977.8	-25.629	72866.7	77155.6	4222.22	0.193	75255.6	-18.972	73622.2	78088.9	4422.22	0.195	77200	-10.24	75577.8	79744.4	4133.33	0.184	-0.051486	1.29212	1.33285	-0.344813	-0.954211
285	hybrids	1	3	7	13	"green4"	Hybrids	MxD Familie 2	TB2.28	161.575	106	Frequ Modulated Upsweep	0.024	67021.2	-33.51	65745.5	69125.8	3342.42	0.171	76515.2	-30.701	74778.8	78700	3880.3	0.181	69633.3	-24.509	67865.2	72221.2	4316.67	0.189	72113.6	-16.829	70448.5	74621.2	4139.39	0.182	0.452817	-0.57348	0.165772	-0.505065	-1.20762
286	hybrids	1	3	7	13	"green4"	Hybrids	MxD Familie 2	TB2.10	19.517	188	Frequ Modulated Upsweep	0.028	65865.6	-33.583	64743.8	67990.6	3215.62	0.164	73784.4	-29.631	72325	76171.9	3793.75	0.175	67640.6	-24.41	65978.1	69987.5	3981.25	0.181	71468.8	-17.391	69812.5	73765.6	3925	0.178	0.233377	-0.573869	0.190165	-0.771479	-1.59769
287	hybrids	1	3	7	13	"green4"	Hybrids	MxD Familie 2	TB2.9	182.433	773	Frequ Modulated Upsweep	0.029	70427.9	-27.167	68793.4	72796.7	3965.57	0.184	88231.1	-24.509	85939.3	90573.8	4581.97	0.196	74472.1	-15.714	72572.1	77134.4	4521.31	0.192	76947.5	-9.917	75223	79521.3	4257.38	0.186	1.43694	-0.74906	1.37425	0.163232	-0.696515
288	hybrids	1	3	7	13	"green4"	Hybrids	MxD Familie 2	TB2.5	142.703	1044	Frequ Modulated Upsweep	0.03	64577.6	-26.292	63151	67128.6	3932.65	0.187	80930.6	-23.072	78644.9	83269.4	4573.47	0.192	69969.4	-14.591	68110.2	72659.2	4500	0.195	71916.3	-8.326	70173.5	74438.8	4210.2	0.186	0.86061	-1.03749	1.59704	0.110499	-0.665578
289	hybrids	1	3	7	13	"green4"	Hybrids	MxD Familie 2	TB2.27	74.891	31	Frequ Modulated Upsweep	0.031	72991.7	-25.224	71358.3	75458.3	4083.33	0.18	87258.3	-24.099	86000	90366.7	4300	0.193	76783.3	-15.603	74566.7	79866.7	5258.33	0.2	77958.3	-9.77	76358.3	80666.7	4275	0.186	1.41434	-0.447146	1.50159	0.154868	-0.662869
290	hybrids	1	3	7	13	"green4"	Hybrids	MxD Familie 2	TB2.6	0.018	1218	Frequ Modulated Upsweep	0.032	68679.3	-26.782	67303.4	71232.8	3903.45	0.178	84455.2	-23.199	82412.1	86932.8	4467.24	0.193	72855.2	-15.25	71162.1	75339.7	4139.65	0.184	76379.3	-9.047	74796.6	78927.6	4098.28	0.183	1.20075	-0.764572	1.51242	-0.0512697	-1.00963
291	hybrids	1	3	7	13	"green4"	Hybrids	MxD Familie 2	TB2.20	9.759	743	Frequ Modulated Upsweep	0.036	69598.1	-27.406	68220.8	72250.9	3986.79	0.187	96900	-24.165	94366	99052.8	4639.62	0.194	78630.2	-17.327	76394.3	81530.2	5090.57	0.203	79801.9	-9.624	78145.3	82467.9	4281.13	0.189	2.32317	-1.24343	1.34523	0.252221	-0.442882
292	hybrids	1	3	7	13	"green4"	Hybrids	MxD Familie 2	TB2.6			U Shaped	0.029	76826.1	-25.441	75391.3	79160.9	3708.7	0.176	79134.8	-24.356	76969.6	81095.7	4078.26	0.179	70269.6	-18.852	68891.3	72747.8	3821.74	0.18	74839.1	-10.248	73256.5	77269.6	3973.91	0.182	0.231095	0.449421	1.3592	-0.412104	-1.31246
293	hybrids	1	3	7	13	"green4"	Hybrids	MxD Familie 2	TB2.28			U Shaped	0.03	70380	-34.7	67820	72100	4220	0.199	70760	-32.47	69680	73180	3460	0.17	63040	-27.124	61460	65380	3880	0.184	68220	-17.13	66840	71140	4260	0.187	-0.485456	0.0568346	-0.0714483	-0.250286	-0.962166
294	hybrids	1	3	7	13	"green4"	Hybrids	MxD Familie 2	TB2.10			U Shaped	0.03	77440	-31.337	75893.3	79306.7	3380	0.162	79666.7	-29.109	77780	81586.7	3760	0.173	72393.3	-21.722	70660	74553.3	3866.67	0.178	74033.3	-14.791	72440	76480	3993.33	0.177	0.283524	0.468068	0.531616	-0.674218	-1.72095
295	hybrids	1	3	7	13	"green4"	Hybrids	MxD Familie 2	TB2.9			U Shaped	0.031	78462.5	-25.265	76670.8	80616.7	3904.17	0.182	85004.2	-24.429	82083.3	87400	5258.33	0.207	71262.5	-15.098	69358.3	73925	4541.67	0.189	74037.5	-9.342	72291.7	76637.5	4300	0.188	0.519706	0.368952	1.51892	0.459006	-0.572681
296	hybrids	1	3	7	13	"green4"	Hybrids	MxD Familie 2	TB2.5			U Shaped	0.032	76656.2	-24.459	74818.8	79068.8	4215.62	0.191	79956.2	-21.964	77415.6	82606.2	5143.75	0.204	69856.2	-14.301	68328.1	72400	4046.88	0.181	73753.1	-7.697	72015.6	76415.6	4343.75	0.186	0.238095	0.386406	1.78111	0.542162	-0.670681
297	hybrids	1	3	7	13	"green4"	Hybrids	MxD Familie 2	TB2.20			U Shaped	0.035	85963.6	-25.895	83654.5	88290.9	4609.09	0.192	90409.1	-24.838	88590.9	92945.5	4300	0.192	75090.9	-16.895	73854.5	77981.8	4081.82	0.183	76254.5	-9.256	74436.4	78690.9	4218.18	0.184	0.757066	0.941938	1.41846	0.262908	-0.836685
298	hybrids	1	3	7	13	"green4"	Hybrids	MxD Familie 2	TB2.27			U Shaped	0.035	79425	-25.855	78225	81808.3	3541.67	0.179	82191.7	-27.549	80558.3	84550	3941.67	0.182	73516.7	-20.168	71766.7	76283.3	4483.33	0.194	79050	-11.178	77725	81550	3808.33	0.176	0.63316	0.568715	1.10004	-0.615924	-1.15221
299	ms	8	8	8	0	"black"	Spicilegus	Spicilegus	Spici66			Complex 2	0.021	74175	-35.735	72450	77450	4950	0.217	88100	-34.47	86125	91050	4825	0.208	77850	-34.183	73550	81125	7550	0.257	93575	-21.083	91750	96275	4450	0.193	2.12866	-0.423382	-0.618242	1.03294	1.07392
300	ms	8	8	8	0	"black"	Spicilegus	Spicilegus	Spici29			Complex 2	0.024	70433.3	-37.477	68933.3	73833.3	4800	0.222	60033.3	-33.647	57866.7	62266.7	4333.33	0.22	82633.3	-31.13	81000	84900	3900	0.209	67633.3	-24.02	66033.3	70100	4033.33	0.21	-0.535977	0.56876	-0.715249	0.216594	0.941487
301	ms	8	8	8	0	"black"	Spicilegus	Spicilegus	Spici11			Complex 2	0.025	66430.8	-31.638	65684.6	69653.8	3938.46	0.197	88061.5	-27.845	85776.9	90592.3	4753.85	0.201	76200	-24.198	74461.5	78715.4	4207.69	0.196	80446.2	-16.482	78069.2	82846.2	4723.08	0.187	1.83862	-1.17962	0.423826	0.534282	-0.375833
302	ms	8	8	8	0	"black"	Spicilegus	Spicilegus	Spici32			Complex 2	0.028	73190	-32.419	71813.3	76230	4356.67	0.221	59820	-32.981	58540	62643.3	4066.67	0.204	64656.7	-26.763	62463.3	69326.7	6813.33	0.211	62536.7	-17.601	61020	65076.7	4023.33	0.2	-1.58602	1.00273	0.00594542	0.0987713	0.50966
303	ms	8	8	8	0	"black"	Spicilegus	Spicilegus	Spici25			Complex 2	0.033	71725	-35.813	70400	75000	4575	0.203	77350	-32.74	75525	80750	5200	0.207	82725	-24.923	80400	85150	4725	0.199	79800	-19.345	78325	82225	3900	0.186	1.12394	-0.155185	-0.18083	0.452808	-0.193183
304	ms	8	8	8	0	"black"	Spicilegus	Spicilegus	Spici3			Complex 2	0.036	74560	-32.927	73560	77930	4290	0.2	83430	-32.495	81800	86150	4280	0.206	85020	-27.163	79580	92130	12500	0.203	83350	-16.801	81980	85890	3880	0.186	1.6175	-0.0963427	0.0305269	0.441759	-0.182328
305	ms	8	8	8	0	"black"	Spicilegus	Spicilegus	Spici18			Complex 2	0.041	71526.3	-35.692	70031.6	74631.6	4552.63	0.215	59573.7	-34.558	57726.3	62015.8	4231.58	0.208	72994.7	-34.09	69747.4	75610.5	5800	0.21	67694.7	-20.268	66226.3	70105.3	3863.16	0.182	-0.999061	0.750613	-0.578674	0.072882	0.0541382
306	ms	8	8	8	0	"black"	Spicilegus	Spicilegus	Spici15			Complex 2	0.041	79056	-35.334	77640	82084	4368	0.197	80000	-35.48	78612	82596	3928	0.191	85032	-32.216	82120	87684	5520	0.205	84836	-21.278	83220	87272	4016	0.187	1.21641	0.532604	-0.598302	-0.047933	-0.37086
309	ms	8	8	8	0	"black"	Spicilegus	Spicilegus	Spici32			Complex 3	0.033	76600	-29.03	74200	80000	5800	0.22	93700	-35.97	91300	96100	4800	0.213	59000	-23.57	57600	61500	3900	0.187	57100	-17.06	56100	60000	3900	0.196	-0.0805953	-0.028665	0.15062	0.754978	0.149589
310	ms	8	8	8	0	"black"	Spicilegus	Spicilegus	Spici25			Complex 3	0.046	74333.3	-35.713	72366.7	77100	4666.67	0.201	82133.3	-34.467	80666.7	85233.3	4500	0.19	81666.7	-27.087	67833.3	84100	16200	0.252	58700	-19.097	57066.7	60966.7	3866.67	0.191	0.0992679	0.0903645	-0.311941	0.938009	0.498441
311	ms	8	8	8	0	"black"	Spicilegus	Spicilegus	Spici15			Complex 3	0.047	79606.7	-34.147	78113.3	82540	4386.67	0.213	87420	-35.145	85560	90180	4553.33	0.212	76300	-29.699	72113.3	79466.7	7313.33	0.203	80906.7	-19.967	79333.3	83340	3966.67	0.184	1.12359	0.345539	-0.385515	0.314355	0.0195091
312	ms	8	8	8	0	"black"	Spicilegus	Spicilegus	Spici18			Complex 3	0.051	70433.3	-30.693	69116.7	72933.3	3800	0.199	81083.3	-31.722	79216.7	84183.3	4916.67	0.218	70600	-32.107	63333.3	73266.7	9883.33	0.203	68066.7	-17.14	66366.7	70350	3966.67	0.18	0.337401	-0.331766	0.0171051	0.389444	-0.170499
313	ms	8	8	8	0	"black"	Spicilegus	Spicilegus	Spici45			Complex 3	0.056	65850	-33.41	64900	67600	2650	0.186	68300	-33.26	67050	70550	3400	0.186	47550	-29.98	46800	66850	19950	0.22	81250	-18.065	79750	83650	3900	0.198	-0.220607	-0.311652	-0.17459	-0.131246	-0.0887912
314	ms	8	8	8	0	"black"	Spicilegus	Spicilegus	Spici3			Constant Modulated	0.011	67166.7	-42.107	66033.3	70266.7	4166.67	0.22	67333.3	-37.29	66866.7	70933.3	4033.33	0.177	70266.7	-32.153	68300	73033.3	4666.67	0.19	69800	-29.82	68633.3	72366.7	3733.33	0.189	-0.189213	-0.133478	-1.431	-0.347203	-0.457177
315	ms	8	8	8	0	"black"	Spicilegus	Spicilegus	Spici32			Constant Modulated	0.021	69228.6	-35.844	68585.7	71585.7	2957.14	0.182	71585.7	-37.099	70557.1	74642.9	4057.14	0.2	72071.4	-26.551	70614.3	74585.7	3957.14	0.2	72557.1	-23.29	71042.9	74871.4	3814.29	0.193	0.15065	-0.102236	-0.630754	-0.850032	-0.37929
316	ms	8	8	8	0	"black"	Spicilegus	Spicilegus	Spici29			Constant Modulated	0.023	74044.4	-37.8	72911.1	76511.1	3522.22	0.202	73944.4	-37.324	72911.1	77200	4244.44	0.221	75366.7	-28.977	74077.8	77755.6	3677.78	0.19	75366.7	-24.088	73833.3	77477.8	3600	0.186	0.311713	0.303215	-0.849433	-0.69583	-0.156337
317	ms	8	8	8	0	"black"	Spicilegus	Spicilegus	Spici13			Constant Modulated	0.025	72573.9	-35.983	71352.2	75308.7	3891.3	0.193	73773.9	-35.74	72247.8	76287	3982.61	0.193	74934.8	-27.405	73343.5	77330.4	3956.52	0.184	74669.6	-23.04	73130.4	76943.5	3800	0.177	0.299103	0.17125	-0.585058	-0.488458	-0.956934
318	ms	8	8	8	0	"black"	Spicilegus	Spicilegus	Spici66			Constant Modulated	0.028	68981.8	-43.211	68127.3	71145.5	2990.91	0.17	70390.9	-41.863	69563.6	73190.9	3600	0.186	71336.4	-29.5	69900	73809.1	3890.91	0.184	71300	-26.17	69945.5	73763.6	3809.09	0.179	0.00898062	-0.0810287	-1.45529	-1.04008	-1.30036
319	ms	8	8	8	0	"black"	Spicilegus	Spicilegus	Spici45			Constant Modulated	0.029	65028.6	-38.818	64157.1	67621.4	3414.29	0.183	66021.4	-38.476	64742.9	68092.9	3307.14	0.186	67621.4	-30.259	65978.6	70121.4	4100	0.198	67721.4	-24.598	66107.1	70050	3928.57	0.195	-0.415698	-0.271331	-1.0186	-0.884293	-0.542681
320	ms	8	8	8	0	"black"	Spicilegus	Spicilegus	Spici18			Constant Modulated	0.031	74331.8	-39.779	72950	76540.9	3554.55	0.19	75309.1	-37.426	73918.2	77500	3540.91	0.186	76418.2	-32.791	74909.1	78609.1	3681.82	0.176	75950	-25.231	74527.3	78254.5	3704.55	0.177	0.431005	0.268064	-1.12088	-0.909955	-1.21667
321	ms	8	8	8	0	"black"	Spicilegus	Spicilegus	Spici25			Constant Modulated	0.036	68800	-36.954	67562.5	71600	3987.5	0.187	70012.5	-39.538	68312.5	72462.5	4087.5	0.195	71000	-28.601	69237.5	73500	4225	0.183	71550	-23.383	69825	74050	4175	0.181	-0.0474232	-0.0564346	-0.869839	-0.118098	-0.929304
322	ms	8	8	8	0	"black"	Spicilegus	Spicilegus	Spici15			Constant Modulated	0.037	80037.5	-37.22	78800	82862.5	3987.5	0.196	80650	-36.634	79225	83187.5	3912.5	0.194	81612.5	-26.795	80337.5	84000	3637.5	0.177	81750	-23.578	80387.5	83987.5	3587.5	0.174	0.943295	0.656304	-0.697941	-0.648974	-1.08457
323	ms	8	8	8	0	"black"	Spicilegus	Spicilegus	Spici11			Constant Modulated	0.052	67050	-38.825	66650	69800	3150	0.181	68300	-41.8	67800	70500	2650	0.144	70250	-42.865	70000	72700	2650	0.152	70750	-26.455	69300	73200	3900	0.179	-0.0996242	-0.163973	-1.64245	-1.39857	-2.23619
324	ms	8	8	8	0	"black"	Spicilegus	Spicilegus	Spici29			Frequ Modulated Downsweep	0.012	76100	-34.46	66400	71200	4800	0.243	71300	-44.24	73200	77600	4300	0.222	72700	-25.63	71200	75600	4300	0.208	73700	-24.92	72200	76100	3900	0.194	0.271142	-0.0238534	-0.958943	0.134649	0.850504
325	ms	8	8	8	0	"black"	Spicilegus	Spicilegus	Spici15			Frequ Modulated Downsweep	0.013	85900	-36.79	84400	89300	4850	0.219	81250	-34.68	80500	84900	4350	0.208	85900	-26.725	84400	88350	3900	0.183	86350	-23.585	84950	88600	3650	0.179	1.07945	1.2474	-0.57982	-0.0262048	-0.388807
326	ms	8	8	8	0	"black"	Spicilegus	Spicilegus	Spici66			Frequ Modulated Downsweep	0.014	71566.7	-43.65	70566.7	73166.7	2533.33	0.198	71200	-44.69	70133.3	74666.7	4500	0.208	73200	-33.587	72233.3	75800	3566.67	0.179	73200	-31.247	72066.7	75633.3	3566.67	0.171	0.116706	0.127281	-1.97813	-1.04448	-0.905995
327	ms	8	8	8	0	"black"	Spicilegus	Spicilegus	Spici32			Frequ Modulated Downsweep	0.019	50950	-30.79	49500	53900	4300	0.213	47300	-35.96	46550	50700	4100	0.192	52450	-25.53	50750	55600	4800	0.216	54400	-18.66	52700	56850	4100	0.193	-2.03528	-0.956213	-0.0713654	0.00780387	0.159664
328	ms	8	8	8	0	"black"	Spicilegus	Spicilegus	Spici18			Frequ Modulated Downsweep	0.025	79233.3	-43.403	77733.3	81800	4000	0.203	73533.3	-46.247	72866.7	76300	3366.67	0.183	79066.7	-44.057	76800	81500	4633.33	0.218	76100	-29.05	74666.7	78566.7	3900	0.177	0.177665	0.898783	-2.24653	-0.589987	-0.430952
329	ms	8	8	8	0	"black"	Spicilegus	Spicilegus	Spici3			Frequ Modulated Downsweep	0.026	71240	-36.896	70660	73880	3180	0.17	63920	-38.384	63240	66460	3180	0.179	71440	-27.93	69780	73780	3960	0.186	71340	-22.392	69780	74160	4360	0.188	-0.545378	0.499566	-0.74368	-0.743961	-1.15567
330	ms	8	8	8	0	"black"	Spicilegus	Spicilegus	Spici13			Frequ Modulated Downsweep	0.03	81800	-37.804	81087.5	84437.5	3325	0.182	71312.5	-37.479	69712.5	74050	4287.5	0.203	77050	-31.188	75700	79475	3750	0.18	76000	-22.133	74600	78437.5	3812.5	0.178	-0.213423	1.35463	-0.829242	-0.607173	-1.00082
332	ms	8	8	8	0	"black"	Spicilegus	Spicilegus	Spici25			Frequ Modulated Downsweep	0.035	67540	-33.728	66860	69860	2980	0.151	62060	-36.926	60800	64500	3660	0.171	67140	-27.002	65380	69800	4340	0.185	67620	-21.184	65780	70360	4580	0.183	-0.81984	0.192376	-0.429322	-0.442704	-1.63972
333	ms	8	8	8	0	"black"	Spicilegus	Spicilegus	Spici45			Frequ Modulated Downsweep	0.042	70218.2	-37.333	69645.5	72781.8	3118.18	0.187	63900	-35.631	63381.8	66763.6	3336.36	0.188	72254.5	-29.905	70736.4	74645.5	3881.82	0.203	72572.7	-22.09	71018.2	75145.5	4090.91	0.201	-0.389797	0.357342	-0.675904	-0.899351	-0.246369
334	ms	8	8	8	0	"black"	Spicilegus	Spicilegus	Spici29	818.119	112	Frequ Modulated Upsweep	0.018	70740.8	-36.635	69400	73856.6	4402.63	0.219	79996.1	-37.397	78052.6	82592.1	4482.9	0.221	77267.1	-28.527	75500	79848.7	4313.16	0.211	77169.7	-23.141	75542.1	79697.4	4115.79	0.202	1.00248	-0.333988	-0.736171	0.195276	0.762582
335	ms	8	8	8	0	"black"	Spicilegus	Spicilegus	Spici32	282.149	442	Frequ Modulated Upsweep	0.02	69823.5	-34.902	68547.1	72590.2	3988.24	0.208	79619.6	-35.728	77888.2	81905.9	3982.35	0.208	76976.5	-26.781	75302	79415.7	4086.28	0.205	76509.8	-21.67	74872.5	78909.8	4000	0.199	0.985856	-0.428103	-0.446504	-0.296271	0.280411
336	ms	8	8	8	0	"black"	Spicilegus	Spicilegus	Spici3	643.971	111	Frequ Modulated Upsweep	0.021	70694.4	-37.305	69781.7	73708.5	3883.1	0.192	82153.5	-35.898	80738	84805.6	4021.13	0.197	79832.4	-28.165	77964.8	82400	4394.37	0.198	80295.8	-22.629	78533.8	82809.9	4235.21	0.189	1.3968	-0.466647	-0.661686	-0.137732	-0.416565
337	ms	8	8	8	0	"black"	Spicilegus	Spicilegus	Spici66	123.197	256	Frequ Modulated Upsweep	0.022	67509	-40.02	66484.6	70035.9	3506.41	0.182	75087.2	-39.607	73796.2	77693.6	3852.56	0.187	73784.6	-31.589	72139.7	76242.3	4074.36	0.188	74512.8	-25.798	72930.8	76971.8	4005.13	0.183	0.617652	-0.47964	-1.23033	-0.557493	-0.977481
338	ms	8	8	8	0	"black"	Spicilegus	Spicilegus	Spici13	301152	413	Frequ Modulated Upsweep	0.023	70353.3	-36.143	69095.6	73062.2	3926.67	0.194	77751.1	-37.379	76273.3	80317.8	4004.44	0.195	76502.2	-27.746	74844.4	79113.3	4240	0.192	76026.7	-22.896	74491.1	78504.4	3982.22	0.184	0.811796	-0.287283	-0.675867	-0.315665	-0.628633
339	ms	8	8	8	0	"black"	Spicilegus	Spicilegus	Spici11	295.553	1285	Frequ Modulated Upsweep	0.026	64459.7	-33.562	63377.8	67531.9	4097.22	0.201	81911.1	-32.058	79795.8	84558.3	4716.67	0.207	76405.6	-26.287	74311.1	79138.9	4798.61	0.201	78697.2	-18.186	76940.3	81309.7	4343.06	0.188	1.49836	-1.15186	-0.0202186	0.357349	-0.140921
340	ms	8	8	8	0	"black"	Spicilegus	Spicilegus	Spici45	122.993	160	Frequ Modulated Upsweep	0.027	64952.9	-36.396	63837.3	67788.2	3896.08	0.202	74331.4	-36.322	72619.6	76592.2	3925.49	0.207	72135.3	-28.347	70507.8	74631.4	4092.16	0.204	72576.5	-22.101	71070.6	75033.3	3937.26	0.197	0.53276	-0.703674	-0.617003	-0.404606	0.127865
341	ms	8	8	8	0	"black"	Spicilegus	Spicilegus	Spici25	73.467	832	Frequ Modulated Upsweep	0.03	67394.2	-37.663	66203.8	70348.1	4086.54	0.181	78882.7	-38.306	76882.7	81598.1	4663.46	0.192	78044.2	-29.52	76061.5	80640.4	4546.15	0.183	78571.2	-22.95	76994.2	81146.2	4121.15	0.174	1.21045	-0.693438	-0.851984	0.155708	-1.20945
342	ms	8	8	8	0	"black"	Spicilegus	Spicilegus	Spici15	46.632	961	Frequ Modulated Upsweep	0.031	79586.1	-36.836	78619.4	82330.6	3669.44	0.186	89163.9	-37.501	87736.1	91555.6	3786.11	0.192	87577.8	-30.063	85958.3	90102.8	4113.89	0.191	85741.7	-22.954	84258.3	88219.4	3927.78	0.181	1.93419	0.17756	-0.787828	-0.567737	-0.857276
343	ms	8	8	8	0	"black"	Spicilegus	Spicilegus	Spici18	240.786	960	Frequ Modulated Upsweep	0.031	72352.5	-36.374	71292.5	74842.5	3520	0.189	79785	-37.241	78027.5	81902.5	3835	0.191	77800	-31.739	76260	80275	3987.5	0.191	76935	-22.856	75407.5	79410	3975	0.182	0.913014	-0.14606	-0.797067	-0.586343	-0.809344
344	ms	8	8	8	0	"black"	Spicilegus	Spicilegus	Spici3			U Shaped	0.017	67300	-41.36	66800	70800	3900	0.16	70800	-38.73	69300	73200	3900	0.176	65400	-33.85	63900	67800	3900	0.181	67300	-29.16	66400	70300	3900	0.178	-0.335088	-0.156416	-1.48231	-0.453158	-1.63521
345	ms	8	8	8	0	"black"	Spicilegus	Spicilegus	Spici25			U Shaped	0.022	73700	-51.16	71700	77100	5300	0.184	73700	-38.73	73200	76600	3400	0.167	70300	-41.53	67800	72700	4800	0.167	74700	-29.31	73200	76600	3400	0.158	0.0685812	0.307422	-2.20682	-0.356796	-2.1352
346	ms	8	8	8	0	"black"	Spicilegus	Spicilegus	Spici13			U Shaped Inverted	0.02	71566.7	-37.985	70754.2	74354.2	3554.17	0.176	72075	-39.604	70991.7	75050	4004.17	0.194	75295.8	-28.393	73770.8	77650	3862.5	0.188	74637.5	-24.142	73154.2	77041.7	3858.33	0.18	0.271308	0.130355	-0.954682	-0.589896	-1.02828
347	ms	8	8	8	0	"black"	Spicilegus	Spicilegus	Spici32			U Shaped Inverted	0.025	55488.9	-28.468	54311.1	58666.7	4288.89	0.225	56544.4	-28.939	55555.6	59511.1	3922.22	0.197	65700	-17.402	63977.8	68000	3977.78	0.197	64188.9	-13.099	62611.1	66633.3	3977.78	0.198	-0.732397	-0.943869	0.892071	-0.215192	0.198741
348	ms	8	8	8	0	"black"	Spicilegus	Spicilegus	Spici29			U Shaped Inverted	0.025	72045.5	-34.645	70709.1	74581.8	3800	0.201	73318.2	-36.53	71981.8	76309.1	4227.27	0.21	77636.4	-28.484	76118.2	79836.4	3718.18	0.194	76927.3	-24.334	75490.9	79445.5	3936.36	0.199	0.535976	0.0751333	-0.65032	-0.342134	0.0452089
349	ms	8	8	8	0	"black"	Spicilegus	Spicilegus	Spici3			U Shaped Inverted	0.025	71077.8	-38.129	69988.9	74022.2	3966.67	0.198	71788.9	-36.599	70866.7	75155.6	4233.33	0.197	79433.3	-27.358	77733.3	82100	4311.11	0.188	78777.8	-23.412	77211.1	81277.8	4033.33	0.189	0.654004	0.0205656	-0.750423	-0.158999	-0.497028
350	ms	8	8	8	0	"black"	Spicilegus	Spicilegus	Spici66			U Shaped Inverted	0.033	70500	-39.785	69400	74025	4575	0.209	71850	-41.183	70400	75275	4800	0.206	78800	-32.093	77075	81350	4200	0.186	76350	-26.75	75275	79175	3900	0.193	0.539653	-0.00108566	-1.35552	0.245624	-0.172049
351	ms	8	8	8	0	"black"	Spicilegus	Spicilegus	Spici45			U Shaped Inverted	0.036	65981.8	-36.171	64986.4	68622.7	3581.82	0.194	67400	-36.829	66163.6	69895.5	3690.91	0.2	75418.2	-25.494	73790.9	77945.5	4109.09	0.204	74145.5	-20.243	72663.6	76590.9	3895.45	0.196	0.248216	-0.319317	-0.457106	-0.669758	-0.0932625
352	ms	8	8	8	0	"black"	Spicilegus	Spicilegus	Spici11			U Shaped Inverted	0.038	67471.4	-36.653	65942.9	70485.7	4485.71	0.205	70414.3	-33.844	69500	73742.9	4185.71	0.2	80114.3	-31.11	78285.7	82600	4285.71	0.193	77314.3	-20.834	75700	79885.7	4142.86	0.184	0.721118	-0.348389	-0.530818	0.12077	-0.403909
353	ms	8	8	8	0	"black"	Spicilegus	Spicilegus	Spici15			U Shaped Inverted	0.038	82192.9	-37.409	81064.3	85185.7	4057.14	0.205	85542.9	-37.755	84278.6	88371.4	4042.86	0.2	91821.4	-33.064	90100	94507.1	4371.43	0.202	87700	-23.745	86335.7	90242.9	3878.57	0.183	1.83139	0.60103	-0.955481	-0.307368	-0.285607
354	ms	8	8	8	0	"black"	Spicilegus	Spicilegus	Spici25			U Shaped Inverted	0.039	66018.5	-38.303	62107.4	66759.3	4588.89	0.19	69940.7	-39.088	68807.4	72837	3981.48	0.186	79270.4	-31.539	77337	81585.2	4207.41	0.185	77174.1	-25.52	75496.3	79937	4411.11	0.184	0.798844	-0.665056	-1.10454	0.262363	-0.912747
355	ms	8	8	8	0	"black"	Spicilegus	Spicilegus	Spici18			U Shaped Inverted	0.043	72716.7	-31.817	71233.3	75566.7	4250	0.203	77416.7	-35.693	76200	80100	3866.67	0.196	85900	-33.12	84100	88066.7	3966.67	0.189	78500	-20.81	77016.7	80766.7	3733.33	0.18	1.14599	-0.0699841	-0.437258	-0.429808	-0.639812
